# Supplementary material for: Generative complex networks within a dynamic memristor with intrinsic variability
Source: Nat Commun. 2023 Oct 2;14:6134. doi: 10.1038/s41467-023-41921-3 (PMC10545788; doi:10.1038/s41467-023-41921-3)
Supplement: Supplementary file 3 — Source Data [file 41467_2023_41921_MOESM3_ESM.zip]

Archive with 5 entries (4 files):
- Source Data 0914/Fig. 1.xlsx
- Source Data 0914/Fig. 2.xlsx
- Source Data 0914/Fig. 4.xlsx
- Source Data 0914/Fig. 5.xlsx
- Source Data 0914/
