# Supplementary material for: Generative complex networks within a dynamic memristor with intrinsic variability
Source: Nat Commun. 2023 Oct 2;14:6134. doi: 10.1038/s41467-023-41921-3 (PMC10545788; doi:10.1038/s41467-023-41921-3)
Supplement: Supplementary file 3 — Source Data [file 41467_2023_41921_MOESM3_ESM.zip › Source Data 0914/Fig. 1.xlsx]

## Sheet: Fig. 1d
Position (nm)	Pd (%)	Hf (%)	O (%)	Ta (%)
0	0.49	2.25	2.8	22.79
0.3154	0.68	2.28	3.18	22.8
0.6309	0.66	2.17	2.77	16.22
0.9463	0.57	2.08	2.78	18.04
1.2618	0.87	2.7	2.83	20.56
1.5772	0.84	1.52	2.9	20.05
1.8927	0.96	1.7	2.98	21.18
2.2081	0.79	2.33	2.97	17.66
2.5236	0.45	2.13	2.81	21.74
2.839	1.27	2.42	3.19	18.63
3.1545	0.91	2.6	3.07	21.16
3.4699	0.41	2.46	2.85	18.56
3.7854	7.57	2.32	3.16	16.96
4.1008	12.7	1.98	2.94	20.17
4.4163	19.42	1.77	2.89	21.5
4.7317	33.54	2.04	2.88	18.68
5.0472	45.28	1.53	2.99	16.49
5.3626	64.9	2.67	2.93	16.17
5.6781	77.47	2.21	3.06	10.33
5.9935	80.52	2.13	2.84	2.11
6.309	82.65	1.62	3.03	2.1
6.6244	84.51	1.6	3.1	2.33
6.9399	83.97	2.51	3.17	2.36
7.2553	85.42	2.73	2.76	2.15
7.5708	86.14	1.74	2.8	2.34
7.8862	83.77	1.74	2.72	2
8.2017	85.79	2.64	2.94	2.36
8.5171	84.9	2.43	3.16	2.39
8.8326	86.05	2.09	3.13	1.96
9.148	84.48	2.48	3.04	2.37
9.4635	84.49	1.83	3.1	2.3
9.7789	84.44	1.75	3.09	2.02
10.0944	83.7	2.46	2.97	2
10.4098	85.18	1.53	3.06	2.37
10.7253	84.79	2.67	3.21	2.31
11.0407	85.2	2.29	3.21	2.31
11.3562	84.62	2.48	2.72	2.05
11.6716	84.06	1.65	3.04	2.29
11.9871	83.69	2.28	2.86	2.36
12.3025	85.48	2.01	2.75	2.28
12.618	84.04	2.09	2.8	2.31
12.9334	86	2.04	2.92	2.33
13.2489	84.49	2.4	3.19	2.31
13.5643	86.87	1.61	2.94	2.38
13.8798	84.93	2.56	2.97	1.98
14.1952	83.98	1.71	3.01	2.03
14.5107	86.42	2.09	3.11	2.28
14.8261	85.41	1.67	2.81	1.96
15.1416	83.49	1.86	2.77	2.28
15.457	84.56	2.19	2.96	2.16
15.7725	84.08	1.96	3.11	2.12
16.0879	86.68	1.82	2.99	2.32
16.4034	85.22	2.71	2.79	2.26
16.7188	83.56	1.57	3.13	2.39
17.0343	83.85	2.1	2.83	2.04
17.3497	86.83	2.68	2.81	2.3
17.6652	85.35	2.16	2.96	2.23
17.9806	83.26	2.25	2.73	2.22
18.2961	83.96	2.53	2.89	1.99
18.6115	86.01	2.38	3.17	2.2
18.927	85.37	1.68	2.73	2.23
19.2424	84.33	2.7	3.17	2.17
19.5579	86.92	1.68	2.74	2.23
19.8733	85.23	2.39	2.79	1.97
20.1888	83.26	1.84	2.87	2.09
20.5042	85.37	2.55	2.83	2.27
20.8197	86.66	1.82	2.84	2.3
21.1351	85.28	1.82	3	1.99
21.4506	86.01	2.33	2.96	2.09
21.766	84.91	1.93	2.74	2.21
22.0815	84.29	2.37	3.05	2.33
22.3969	83.93	2.23	2.81	2.23
22.7124	84.98	2.42	3.1	2.02
23.0278	84.04	2.32	3.11	2.29
23.3433	84.27	2.03	3.21	1.98
23.6587	85	1.87	2.84	2.3
23.9742	83.82	1.56	3.17	2.19
24.2896	86.71	2.27	2.81	2.29
24.6051	85.48	2.37	2.94	2.11
24.9205	85.45	1.66	2.8	2.35
25.236	83.67	2.68	2.98	1.94
25.5514	84.38	2.53	3.17	2.15
25.8669	84.97	1.9	2.94	2.12
26.1823	84.96	2.68	2.8	2.1
26.4978	84.4	2.73	3.19	2.19
26.8132	86.8	1.82	2.82	2.06
27.1287	86.21	1.73	3	2.07
27.4441	85.65	2.24	3.1	2.03
27.7596	86.69	1.61	3.12	2.11
28.075	86.35	2.04	3.19	2.27
28.3905	84.42	2.18	3.12	2.1
28.7059	85.39	1.8	3.07	2.2
29.0214	85.6	2.57	2.97	2.11
29.3368	83.24	2.67	2.78	2.37
29.6523	83.86	2.33	3.06	2.1
29.9677	83.69	2.54	2.72	2
30.2832	86.44	2.02	2.93	2.18
30.5986	84.76	2.41	2.91	2.32
30.9141	83.45	2.57	2.74	1.98
31.2295	86.44	2.04	2.81	2.41
31.545	86.06	2.63	3.18	2.12
31.8604	83.41	1.93	3.12	2.05
32.1759	85.79	1.81	3.04	2.28
32.4913	84.83	2.72	2.77	2.22
32.8068	83.44	1.82	3.02	2.11
33.1222	84.06	2.14	2.88	1.95
33.4377	86.54	2.46	3.08	2.07
33.7531	84.66	2.61	2.91	1.97
34.0686	86.56	1.95	2.8	2.11
34.384	85.25	1.73	3.07	2.21
34.6995	83.44	1.7	3.13	2.02
35.0149	86.92	2.26	2.75	2.3
35.3304	86.16	2.72	2.78	2.02
35.6458	83.31	2.22	2.96	2.39
35.9613	83.71	2.46	3.03	2.05
36.2767	85.8	2.7	3.11	1.93
36.5922	85.87	2.29	2.74	2.35
36.9076	85.22	2.35	2.82	2.26
37.2231	86.67	2.36	3.04	2.05
37.5385	85.06	1.52	3.13	2.26
37.854	83.74	2.13	3.21	2.08
38.1694	86.59	2.63	2.81	2.33
38.4849	85.18	2.08	2.96	2.35
38.8003	85.5	2.57	2.91	1.98
39.1158	83.78	2.69	2.96	2.11
39.4312	83.64	2.43	2.76	2.3
39.7467	85.56	2.18	3.15	2.28
40.0621	83.93	2.25	3.04	2.37
40.3776	86.58	1.57	2.9	1.94
40.693	86.34	2.64	2.85	2.12
41.0085	85.84	1.76	2.99	2.17
41.3239	85.09	1.59	3.17	2.2
41.6394	86.09	2.2	2.92	2.11
41.9548	84.49	2.68	2.83	2.1
42.2703	86.5	2.69	3.01	2.16
42.5857	85.11	1.55	3.2	2.34
42.9012	84.85	2.31	2.96	1.97
43.2166	86.76	1.81	2.82	2.36
43.5321	85	1.77	3.07	2
43.8475	84.78	2.27	2.88	2.3
44.163	84.82	2.57	2.86	2.38
44.4784	85.52	2.06	3.1	2.19
44.7939	85.15	1.67	2.86	2.17
45.1093	83.73	2.65	3.09	2.12
45.4248	83.94	1.99	2.79	2.06
45.7402	85.13	1.62	2.83	2.11
46.0557	83.33	1.76	2.99	2.03
46.3711	83.99	2.36	2.73	2.05
46.6866	85.69	2	3.21	2.02
47.002	86.2	2.6	2.81	2.19
47.3175	84.47	2.25	2.82	2.18
47.6329	84.27	2.39	3.08	2.16
47.9484	84.16	1.63	3.15	1.98
48.2638	84.66	2.65	2.93	2.09
48.5793	85.76	2.05	3.2	2.4
48.8947	84.65	1.73	2.98	1.93
49.2102	83.71	1.61	2.82	2.17
49.5256	85.42	2.43	2.74	2.27
49.8411	83.94	2.66	2.8	2.12
50.1565	85.61	2.57	3.07	2.32
50.472	86.2	2.04	2.94	2.24
50.7874	85.48	1.81	2.89	2.13
51.1029	83.84	2.06	2.86	2.1
51.4183	86.33	2.13	3	1.99
51.7338	83.77	1.74	2.79	2.06
52.0492	86.53	2.41	2.85	2.23
52.3647	83.96	2.46	2.89	2.21
52.6801	86.07	1.61	3.16	2.2
52.9956	84.5	1.8	3.03	2.26
53.311	83.93	2.73	3.05	2.03
53.6265	84.38	2.09	2.89	2.01
53.9419	84.16	2.42	2.93	1.94
54.2574	85.14	2.31	3.18	2.24
54.5728	85.65	2.26	2.85	2.1
54.8883	75.34	4.01	7.87	2.08
55.2037	67.53	5.42	13.21	3.12
55.5192	55.74	7.59	25.25	4.51
55.8346	34.91	16.71	34	6.74
56.1501	19.45	20.39	41.63	8.9
56.4655	7.81	24.74	51.21	8.37
56.781	5.84	25.23	52.82	9.57
57.0964	2.47	25.47	49.78	11.36
57.4119	2.63	25.94	53.12	12.09
57.7273	1.82	24.84	49.24	16.04
58.0428	1.41	24.32	49.17	17.55
58.3582	1.24	25.67	53.81	11.61
58.6737	1.4	24.7	48.55	17.45
58.9891	1.67	25.86	54.69	8.8
59.3046	1.24	25.14	49.2	19.49
59.62	1.45	24.37	49.6	16.31
59.9355	1.52	24.81	47.98	19.6
60.2509	1.19	24.16	48.14	18.14
60.5664	1.66	24.52	50.94	12.22
60.8818	1.5	25.03	48.79	17.79
61.1973	1.16	24.67	51.96	16.87
61.5127	1.49	24.89	48.22	15.13
61.8282	1.82	24.16	51.09	18.05
62.1436	1.48	23.88	49.51	16.31
62.4591	1.69	23.83	47.03	17.83
62.7745	1.49	24.48	51.1	13.73
63.09	1.66	25.42	50.12	17.8
63.4054	1.31	25.28	51.69	15.43
63.7209	1.73	24.03	49.13	16.48
64.0363	1.8	23.96	47.58	18.24
64.3518	1.48	24.95	48.24	17.22
64.6672	1.75	24.86	49.38	18.63
64.9827	1.71	25.62	53.14	12.63
65.2981	1.67	24.4	51.13	14.25
65.6136	1.15	19.82	47.45	19.67
65.929	1.68	12.72	50.81	20.93
66.2445	1.34	12.37	53.97	22.15
66.5599	1.46	12.9	58.71	20.01
66.8754	1.19	13.52	51.99	20.14
67.1908	1.17	12.62	57.36	22.45
67.5063	1.42	11.97	56.49	21.81
67.8217	1.29	12.72	56.15	22.63
68.1372	1.46	13.54	57.48	22.69
68.4526	1.58	11.65	54.46	23.2
68.7681	1.17	11.63	52.54	21.62
69.0835	1.36	12.93	55.18	23.43
69.399	1.47	12.13	52.47	23.57
69.7144	1.84	12.21	54.6	21.85
70.0299	1.26	12.16	52.86	21.09
70.3453	1.78	12.84	57.05	23.03
70.6608	1.5	13.7	54.47	21.06
70.9762	1.49	13.34	38.01	19.58
71.2917	2.77	9.72	31.8	41.84
71.6071	2.78	6.32	22.52	57.65
71.9226	3.07	2.48	18.55	66.05
72.238	3.11	2.29	13.39	73.78
72.5535	2.85	2.3	9.36	79.12
72.8689	2.27	2.21	7.74	77.4
73.1844	2.98	2.2	5.7	81.49
73.4998	2.79	2.35	4.98	81.6
73.8153	2.55	2.44	8.6	79.84
74.1307	2.7	2.26	6.63	81.16
74.4462	2.41	2.44	8.5	76.03
74.7616	2.98	2.18	7.21	77
75.0771	2.87	2.2	4.83	82.65
75.3925	2.6	2.14	5.95	77.87
75.708	2.41	2.51	6.08	80.59
76.0234	2.64	2.16	6.33	77.33
76.3389	2.61	2.27	7.01	76.99
76.6543	3.02	2.32	5.78	78.83
76.9698	3.08	2.41	5.45	78.56
77.2852	2.63	2.37	5.11	82.24
77.6007	2.49	2.17	7.28	77.5
77.9161	2.98	2.23	6.42	80.2
78.2316	2.44	2.15	5.05	82.4
78.547	2.22	2.2	5.41	78.51
78.8625	3.17	2.53	6.19	80.32
79.1779	2.58	2.21	6.84	79.57
79.4934	2.83	2.32	6.02	78.35
79.8088	2.94	2.24	8.33	75.14
80.1243	2.66	2.21	6.54	76.92
80.4397	2.9	2.55	5.81	78.15
80.7552	3.09	2.41	6.27	80.03
81.0706	2.84	2.15	8.55	77.67
81.3861	2.99	2.35	8.79	76.79
81.7015	3.09	2.57	6.47	77.3
82.017	3.08	2.2	7.38	77.09
82.3324	2.69	2.27	5.5	80.88
82.6479	2.82	2.56	7.55	79.25
82.9633	2.65	2.34	7.65	77.31
83.2788	2.28	2.54	7	76.63
83.5942	3.1	2.51	6.02	76.23
83.9097	3.02	2.26	5.52	80.32
84.2251	2.37	2.34	8.58	75.66
84.5406	2.54	2.56	6.79	77.04
84.856	2.41	2.3	4.95	82.37
85.1715	2.26	2.23	8.77	80.2
85.4869	3.17	2.36	8.12	79.83
85.8024	2.4	2.43	7.2	77.72
86.1178	2.74	2.18	6.95	77.96
86.4333	2.41	2.49	6.35	79.02
86.7487	3.04	2.49	5.24	77.67
87.0642	2.24	2.56	7.58	76.81
87.3796	2.87	2.5	7.05	76.43
87.6951	2.27	2.49	5.27	83.53
88.0105	3.08	2.18	8.73	79.03
88.326	2.94	2.22	5.14	81.37
88.6414	2.88	2.33	5.72	78.03
88.9569	2.7	2.35	7.37	79.3
89.2723	3.15	2.25	7.57	78.68
89.5878	2.48	2.49	7.91	78.69
89.9032	2.3	2.4	6.9	81.44
90.2187	2.56	2.58	7.07	76.67
90.5341	2.6	2.16	6.35	79.77
90.8496	2.73	2.47	6.85	79.08
91.165	2.81	2.13	7.86	79.9
91.4805	2.33	6.87	8.68	57.12
91.7959	2.52	7.48	2.65	21.03
92.1114	0.36	7.84	2.66	9.18
92.4268	0.12	5.79	2.15	3.15
92.7423	0.34	6.92	1.96	0.83
93.0577	0.29	6.04	2.09	0.91
93.3732	0.28	7.48	2.44	1.25
93.6886	0.29	5.68	2.57	0.88
94.0041	0.13	7.12	2.49	1.03
94.3195	0.12	7.28	2.49	0.98
94.635	0.19	7.2	2.69	0.81
94.9504	0.13	8.69	2.39	0.75
95.2659	0.15	7.43	5.23	1.01
95.5813	0.35	5.87	7.38	0.81
95.8968	0.35	6.99	10.97	0.98
96.2122	0.25	5.73	15.42	1.02
96.5277	0.34	7.02	10.98	0.91
96.8431	0.19	6.24	12.7	0.89
97.1586	0.35	7.56	12.53	1.21
97.474	0.14	7.28	11.75	0.91
97.7895	0.23	7.05	11.06	0.79
98.1049	0.18	7.11	14.4	1.04
98.4204	0.14	5.74	10.47	0.73
98.7358	0.3	7.78	13.92	0.95
99.0513	0.28	5.68	13.14	1.04
99.3667	0.34	6.46	10.78	0.77
99.6822	0.18	7.83	10.92	1.24
99.9976	0.22	6.71	11.47	1.11
100.313	0.32	7.95	15.34	0.97

## Sheet: Fig. 1e
Time (ms)	Voltage (V)	Current (nA)
-50	2.9952	6.30159
-41	2.99524	6.11791
-32	2.99545	6.14941
-23	2.99537	6.25843
-14	2.99544	6.22821
-5	2.99559	6.049
-2	2.99566	6.09738
-1	4.99565	7.12073
0	4.99591	126.955
1	2.99583	79.5941
18	2.99577	78.1288
27	2.99588	76.2291
36	2.99587	70.7885
45	2.99599	68.7409
54	2.99597	66.5468
63	2.99591	60.1998
72	2.99582	55.8356
81	2.99576	56.3066
90	2.99596	54.7848
99	2.99606	50.0723
108	2.99604	51.2273
117	2.99608	48.1893
126	2.99607	49.259
135	2.99601	41.761
144	2.996	41.5686
153	2.99608	37.6792
162	2.99607	32.5993
171	2.99596	37.3462
180	2.99585	34.9479
189	2.99609	32.6907
198	2.99612	29.2669
207	2.99592	28.6292
216	2.99604	29.7016
225	2.99613	27.7633
234	2.99618	24.0619
243	2.99599	20.6364
252	2.99582	23.836
261	2.99594	19.3232
270	2.9958	18.2881
279	2.99584	19.693
288	2.99592	19.755
297	2.99583	16.4802
306	2.9959	15.048
315	2.99594	20.7501
324	2.99591	18.3693
333	2.99599	16.6506
342	2.99604	15.146
351	2.99604	17.1841
360	2.99602	16.0391
369	2.99588	17.1509
378	2.99573	15.0047
387	2.99589	16.2609
396	2.99595	11.017
405	2.99596	11.2636
414	2.99589	11.1398
423	2.99583	10.9065
432	2.99594	12.1565
441	2.99586	10.2658
450	2.99562	11.0246
459	2.99567	9.65754
468	2.99587	10.267
477	2.99577	8.91435
486	2.99582	9.76949
495	2.996	9.72656
504	2.99597	9.64464
513	2.99608	9.41873
522	2.99609	9.73823
531	2.99617	9.57141
540	2.99585	7.78134
549	2.99576	10.2252
558	2.99571	10.0578
567	2.99605	9.85055
576	2.99602	9.82241
585	2.99589	9.37306
594	2.99601	11.9429
603	2.99631	9.00694
612	2.99624	11.218
621	2.99603	8.62264
630	2.99594	9.66566
639	2.996	10.6931
648	2.99616	8.58876
657	2.99608	8.82734
666	2.99614	10.9426
675	2.99602	9.73774
684	2.99615	10.8805
693	2.99598	8.52227
702	2.99599	10.1349
711	2.99599	8.86708
720	2.996	8.65787
729	2.99596	7.80995
738	2.99594	7.12551
747	2.99606	6.91007
756	2.99607	7.35292
765	2.99604	7.40053
774	2.99607	7.55188
783	2.99585	6.65246
792	2.99585	5.78612
801	2.9958	7.53877
810	2.99596	7.03947
819	2.99596	7.52593
828	2.99589	7.86315
837	2.99602	6.07768
846	2.99612	6.18279
855	2.99603	6.41616
864	2.99589	6.13602
873	2.99593	6.85182
882	2.99589	6.3368
891	2.99622	6.11408
900	2.99609	6.36576
909	2.99577	6.47231
918	2.9958	6.40518
927	2.99573	6.31516
936	2.99568	5.98004
945	2.99576	6.5602
954	2.99582	6.27055
963	2.99588	6.2324
972	2.99605	6.71776
981	2.99585	6.69787
990	2.99584	6.14942
999	2.99581	6.66091
1008	2.99616	7.50182
1017	2.99602	6.30847
1026	2.99597	6.31143
1035	2.99604	6.58113
1044	2.99592	6.60018
1053	2.99589	6.54661
1062	2.99577	6.75031
1071	2.99593	6.73438
1080	2.9958	6.72968
1089	2.99587	6.76856
1098	2.99587	6.12884
1107	2.99583	6.64917
1116	2.99586	7.50847
1125	2.99592	6.26547
1134	2.99591	6.40576
1143	2.99603	6.47741
1152	2.99599	6.68617
1161	2.99605	6.61635
1170	2.99597	6.77448
1179	2.99608	6.65937
1188	2.99584	6.54854
1197	2.99564	6.31579
1206	2.99584	6.47152

## Sheet: Fig. 1e (Inset)
Time (ms)	Voltage (V)	Current (nA)
-2	2.99566	5.67453
-1.98	2.99555	4.73358
-1.96	2.99561	4.74191
-1.94	2.99548	6.21431
-1.92	2.99554	6.30567
-1.9	2.9956	6.55538
-1.88	2.99585	6.64065
-1.86	2.99576	5.13254
-1.84	2.99576	5.09565
-1.82	2.99582	4.86857
-1.8	2.99574	7.11587
-1.78	2.99567	5.56469
-1.76	2.99569	5.98288
-1.74	2.99588	5.46147
-1.72	2.99598	5.79055
-1.7	2.99604	6.10091
-1.68	2.99603	4.45542
-1.66	2.9961	4.8035
-1.64	2.996	4.5952
-1.62	2.99587	4.77861
-1.6	2.99579	5.2172
-1.58	2.99603	7.4228
-1.56	2.99599	6.58181
-1.54	2.99587	6.42141
-1.52	2.99603	4.32062
-1.5	2.99591	6.51397
-1.48	2.99602	6.81863
-1.46	2.99603	6.17602
-1.44	2.99604	6.39796
-1.42	2.99598	5.39491
-1.4	2.99617	6.42411
-1.38	2.99616	4.56939
-1.36	2.9962	5.26539
-1.34	2.99625	5.68788
-1.32	2.99608	4.78877
-1.3	2.99624	5.37143
-1.28	2.99626	4.58004
-1.26	2.99613	5.82469
-1.24	2.99608	6.23799
-1.22	2.99619	7.83169
-1.2	2.99617	5.56123
-1.18	2.99602	6.20154
-1.16	2.99635	5.63548
-1.14	2.99624	7.61033
-1.12	2.9963	5.94522
-1.1	2.99619	6.06202
-1.08	2.99626	5.69669
-1.06	2.99639	5.47632
-1.04	2.99629	7.29026
-1.02	2.99628	5.34079
-1	4.99617	8.03161
-0.98	4.99598	19.6205
-0.96	4.99599	26.3605
-0.94	4.99602	30.9354
-0.92	4.99612	36.3902
-0.9	4.9962	42.1388
-0.88	4.99609	45.6818
-0.86	4.99607	48.1296
-0.84	4.9959	53.2844
-0.82	4.99606	50.1824
-0.8	4.99607	69.483
-0.78	4.99597	69.8103
-0.76	4.99613	79.1796
-0.74	4.99625	77.5466
-0.72	4.99611	85.4076
-0.7	4.99619	84.7164
-0.68	4.9962	82.5591
-0.66	4.9963	90.2118
-0.64	4.99614	93.671
-0.62	4.99612	98.0591
-0.6	4.99612	96.3449
-0.58	4.99602	97.8903
-0.56	4.99615	104.073
-0.54	4.99632	102.375
-0.52	4.99616	101.264
-0.5	4.99621	107
-0.48	4.99628	103.504
-0.46	4.99627	109.35
-0.44	4.99619	104.034
-0.42	4.99629	112.157
-0.4	4.99626	116.089
-0.38	4.99618	115.614
-0.36	4.99637	117.484
-0.34	4.99633	114.292
-0.32	4.99633	112.695
-0.3	4.99635	117.024
-0.28	4.99642	120.922
-0.26	4.99638	117.363
-0.24	4.9964	117.543
-0.22	4.99629	124.563
-0.2	4.99637	121.66
-0.18	4.99647	122.086
-0.16	4.9963	124.436
-0.14	4.99629	121.517
-0.12	4.99631	129.262
-0.1	4.99623	124.745
-0.08	4.99609	122.054
-0.06	4.99631	125.868
-0.04	4.99633	125.71
-0.02	4.99625	126.955
0	4.99628	126.056
0.02	2.99624	81.5009
0.04	2.99622	80.1278
0.06	2.99632	78.7021
0.08	2.99629	79.5831
0.1	2.99532	78.2765
0.12	2.99545	80.8512
0.14	2.99551	80.2913
0.16	2.99552	77.8306
0.18	2.99556	76.2119
0.2	2.99548	80.5561
0.22	2.99574	76.4826
0.24	2.99576	78.4497
0.26	2.9958	78.5497
0.28	2.99578	76.7734
0.3	2.99592	77.4562
0.32	2.99575	79.9777
0.34	2.99582	75.6946
0.36	2.99591	78.2307
0.38	2.99592	74.6832
0.4	2.99604	77.6099
0.42	2.99597	77.1086
0.44	2.99577	77.0674
0.46	2.99582	77.9672
0.48	2.9958	73.4319
0.5	2.99596	75.6482
0.52	2.99597	77.1267
0.54	2.99582	76.2255
0.56	2.9959	77.1088
0.58	2.99589	77.4736
0.6	2.99594	78.2798
0.62	2.9959	77.7127
0.64	2.99587	75.6944
0.66	2.99593	76.002
0.68	2.99589	73.8892
0.7	2.99586	77.1337
0.72	2.99583	74.3546
0.74	2.99583	75.9128
0.76	2.99592	74.2443
0.78	2.99617	75.2651
0.8	2.99592	76.9154
0.82	2.9961	76.4789
0.84	2.99619	76.0844
0.86	2.99597	75.4084
0.88	2.99617	72.4024
0.9	2.99612	74.1605
0.92	2.9961	75.3121
0.94	2.99609	76.3256
0.96	2.99602	75.6254
0.98	2.99588	74.0647
1	2.99598	77.0211

## Sheet: Fig. 1f
Time (ms)	Current (nA)
0	90.2029	79.5742	74.8525	77.2388	81.5329	96.3564	62.759	98.7879	97.3817	98.8636	85.327	81.9768	98.124	104.886	75.3312	74.5717	91.2959	97.7929	96.5232	99.6426	90.2813	81.1905	78.0499	91.0489	91.1641	52.357	85.8825	72.0523	99.9007	66.4287	90.2285	76.0736	96.538	90.3262	88.9707	100.362	85.9265	77.8608	54.482	96.4123	85.2319	94.0302	85.5874	99.6601	85.9889	77.7017	98.9709	81.2605	82.0219
9	63.4852	53.507	50.2912	59.9955	79.2163	81.7067	46.4922	62.6106	82.0704	68.824	61.0829	58.3402	58.0055	51.5648	53.5999	52.4345	70.7184	61.1166	68.2794	68.0423	62.5657	76.5744	59.9687	65.5952	53.0204	52.5056	57.3195	53.3979	48.9128	61.8127	66.6579	55.655	50.5877	62.1536	59.9242	45.5147	68.2646	48.7828	47.217	49.7079	61.6976	71.9028	63.8798	72.4935	63.1075	55.9773	65.4172	75.8713	61.4945
18	58.5882	55.2853	46.9913	54.7718	55.9101	58.6363	44.9353	56.3407	61.1046	64.1633	60.856	57.5241	56.2647	51.1548	53.0992	52.5187	65.858	66.7403	67.0417	60.7983	57.9258	59.3704	57.531	70.9231	53.169	50.3288	57.223	52.2804	43.447	60.0968	65.8932	59.2572	51.4013	56.0779	59.3735	46.0919	62.4772	51.9679	44.9003	43.5215	57.7143	67.3671	59.6067	73.9571	56.9393	55.446	64.5059	53.0213	52.9774
27	55.2167	47.5268	44.2734	51.6086	49.7697	50.1828	42.6251	53.587	63.6004	59.8027	51.7818	47.0414	50.8931	50.8124	48.0649	48.6826	55.3651	54.6016	64.9521	47.7421	56.183	48.9398	52.609	57.1949	45.68	48.2927	47.0182	49.9896	41.052	59.1876	55.8398	48.7866	45.01	53.9368	51.2536	46.4285	58.1866	44.7673	45.6291	48.5372	54.4519	63.0008	53.7486	68.154	52.9438	48.6006	55.0912	47.0845	49.2753
36	53.5528	48.4947	48.047	51.2232	52.0166	52.1927	41.0368	55.0643	63.2422	52.856	55.994	50.1548	51.7146	49.1521	45.8152	47.3453	56.2195	51.8562	60.0917	49.4391	50.3031	51.3995	48.4068	55.1835	45.5891	50.203	48.7816	46.4407	45.1588	56.7321	53.5226	45.5826	44.3787	56.3364	49.9696	42.8578	58.385	42.6065	44.4128	48.0509	50.581	60.7497	53.0117	61.8698	51.5651	47.3612	54.5675	49.4414	50.9692
45	46.7118	46.7535	39.9725	48.0614	49.5625	46.1715	38.8038	44.5335	57.3391	47.9342	46.5631	45.2371	49.6809	48.0038	43.4051	49.4847	54.0771	50.3253	52.3087	44.2748	46.7015	46.3214	46.3662	50.1861	43.5042	43.7455	44.5208	43.6077	43.5783	50.901	50.7521	43.4583	40.7702	42.7993	49.4143	44.3378	50.4284	43.1177	44.7323	44.4066	45.5905	56.1104	51.1206	62.0121	48.3973	45.0658	50.971	43.9545	43.6547
54	46.5992	43.4031	39.5446	43.351	42.9619	48.4793	40.7335	49.0614	56.0352	47.7808	46.3088	45.6668	47.9238	47.572	44.8543	42.9482	48.6559	49.443	51.6388	45.3185	47.9068	43.2815	42.8002	51.6965	42.4375	42.9464	44.8317	42.3589	41.2101	52.9608	51.7279	43.2388	38.1386	47.349	44.5787	41.0472	48.5919	42.4689	42.9191	43.1832	44.4257	54.0693	49.656	60.7684	45.4828	42.803	47.31	41.0389	44.5749
63	47.1751	42.747	36.2785	45.3422	45.1687	41.8439	37.9362	44.6501	48.1539	49.7584	42.4089	40.7688	45.5878	42.4168	42.6299	46.2448	48.569	47.5207	50.5437	44.2516	44.3941	43.0675	42.5465	49.532	39.7238	40.1746	43.0766	44.0919	44.0535	48.1913	44.8344	42.9221	39.863	47.0341	42.6683	41.5364	45.373	40.8974	42.8544	44.4715	42.0917	55.5879	45.3635	52.9165	47.1535	39.827	46.718	42.6626	44.3668
72	43.6715	37.793	34.8458	44.694	40.037	42.2157	34.9632	39.597	52.6233	39.9358	42.5186	40.5588	42.5492	40.2015	37.8907	41.6871	46.0703	43.0434	46.7986	40.2254	40.7948	38.2564	42.1444	50.3363	39.7505	42.622	40.7536	40.5799	37.7647	45.7047	46.9244	37.5151	37.5061	43.3113	41.9547	36.8279	45.1984	38.7858	40.2355	39.4443	39.3409	49.8612	43.7654	50.2255	41.5447	43.6562	43.6376	39.5474	41.134
81	39.9162	40.3972	37.2542	39.0774	39.9245	40.8184	32.4471	43.7929	48.1162	39.8565	40.8374	39.6827	42.2961	38.3462	40.0886	38.358	43.6017	42.8842	47.7783	38.3225	39.0409	40.8729	36.1865	45.307	32.7688	35.354	40.3904	37.0398	39.7349	44.2165	41.812	36.02	40.18	40.3348	37.7843	34.8008	40.9018	34.9824	39.2229	39.9015	41.1454	45.6545	40.51	44.6895	41.5388	37.9006	44.7892	38.0125	37.2643
90	36.9438	33.8178	31.5463	36.4355	38.2211	36.7307	28.0576	36.684	44.9374	35.782	39.6387	33.2511	36.713	35.948	33.9252	37.1593	38.5558	37.7222	42.5072	33.3245	37.3988	35.3169	37.3133	38.5761	34.8182	32.9301	32.4512	35.6228	34.668	38.6166	45.6386	36.379	32.2053	35.8051	36.2232	31.5325	36.9243	32.7362	31.1062	34.2826	35.3089	45.9842	40.3225	49.5245	38.7569	34.7196	38.7034	33.6386	35.5936
99	38.5517	35.2291	29.8864	35.0925	35.8684	35.2119	27.9578	33.9632	40.2178	36.8819	36.4359	34.4199	37.6411	35.3312	32.2458	34.1193	36.9935	38.8082	40.13	34.4825	34.5976	34.2617	33.3506	38.8054	31.1787	30.8367	33.3705	32.533	34.3587	38.9938	39.5777	28.5479	32.5988	34.9049	36.4307	31.9528	35.352	31.4203	34.3225	34.147	35.7481	41.3267	37.2617	43.9209	37.364	32.741	34.9771	30.6475	35.4094
108	35.0444	31.4454	30.4277	33.2725	32.2522	36.0613	29.9055	39.883	45.9076	36.2098	37.0846	37.0473	33.0159	30.2249	31.202	37.1958	38.1627	34.9395	44.4992	33.9722	35.6773	33.869	34.563	38.1231	31.3639	30.6963	35.6795	32.6966	32.8151	35.9102	38.1041	27.3249	33.427	33.2955	35.6715	32.8198	37.3284	30.592	33.8745	32.7436	36.8291	39.5606	37.1119	48.2766	36.2898	33.7223	36.7334	33.5794	33.4277
117	35.3909	31.6909	26.9979	32.3513	31.8395	32.8562	24.8419	30.6946	39.7958	34.5551	30.116	33.097	35.6636	35.1757	31.6294	33.2327	37.9299	35.6309	39.8368	31.6763	37.8624	32.4354	33.2134	35.523	30.9693	33.7132	31.8187	30.6619	31.2312	34.6509	36.8979	28.6821	26.6326	33.6601	31.9346	32.0356	34.8876	27.3179	34.1019	31.614	34.5195	39.1168	31.7469	41.6985	34.2191	33.4701	35.9833	30.8527	31.6736
126	32.3609	26.8742	22.493	29.5759	27.9541	29.6428	21.5931	31	39.412	28.083	30.6873	28.3502	31.6338	26.169	28.2255	30.0852	32.5947	33.1552	33.4283	29.6693	29.9233	25.5532	29.8115	31.3397	27.0465	25.6069	29.0014	27.9281	29.4701	32.5099	31.1923	24.5755	25.4071	30.7528	31.7447	25.618	30.6839	28.3785	26.3921	29.4304	31.4589	38.4069	29.2944	37.7641	30.7632	26.3633	32.0533	25.2415	31.2475
135	27.1948	30.911	27.8676	29.6058	28.2913	26.8743	23.4162	31.9563	33.0945	28.4786	30.4886	30.7919	31.8168	30.1915	29.0241	29.6963	33.0783	33.0164	34.04	26.9841	28.7176	30.0618	27.0389	32.9663	26.9085	26.6692	28.6987	27.9157	29.7241	33.5258	30.6431	26.4717	24.9857	32.1444	28.6446	25.6719	28.7446	26.8871	27.5358	28.1696	28.6428	37.7225	32.7441	36.3798	32.0071	27.8051	28.3554	23.521	29.175
144	31.0337	24.2727	21.5379	27.8439	29.1336	26.993	21.4498	29.7189	31.295	30.8813	31.7207	26.5983	31.0254	27.3618	25.9225	28.7668	31.9549	31.7304	30.3296	25.9925	27.5618	26.1598	25.1097	30.0704	23.3828	26.8038	26.2392	24.4176	27.9863	29.8299	30.7194	23.2161	21.7451	26.8246	30.4722	21.57	27.3196	23.4108	28.0488	28.7179	30.0132	34.6245	25.3625	40.6681	27.1653	25.194	32.1415	28.5139	27.3071
153	24.8647	23.7514	23.4784	27.1468	29.1804	24.0613	16.4676	28.4909	35.6474	27.1012	23.9083	27.0391	28.5054	25.2905	23.8884	27.1965	29.0375	29.5774	32.5907	25.5463	26.187	27.9142	27.4984	30.5856	22.6885	25.1232	26.9165	24.0554	23.9621	27.3514	28.0845	26.2948	22.4544	27.7821	24.957	22.6145	27.4343	23.1664	28.6481	25.6511	24.4846	32.179	29.0069	39.1876	29.3853	24.0232	29.1239	22.8993	25.9692
162	26.3465	22.9966	21.6253	23.9852	21.7119	22.9905	22.4093	23.3038	31.9756	22.3403	29.5987	26.3402	26.3765	24.616	27.5436	24.8862	29.0059	28.1627	25.7926	23.2708	24.9945	29.9018	26.6085	25.017	23.21	19.1315	25.3095	22.8442	22.8977	24.026	28.9708	22.0472	21.6519	25.7667	25.598	21.1715	27.8663	23.0382	23.7569	23.2467	30.5881	32.2112	27.2829	28.53	26.724	24.5615	25.9993	21.6226	26.1802
171	25.9708	25.69	21.5837	26.4828	27.3073	27.2827	15.5091	27.7665	27.9454	28.0832	24.847	26.0448	27.2645	25.7068	21.6953	24.5996	26.7324	27.9878	29.3701	23.8046	26.0631	23.9431	24.1525	27.171	21.6488	23.277	25.4028	23.163	21.4101	28.2666	26.096	26.803	18.9713	25.0999	22.4935	19.3543	28.853	21.2554	22.0923	21.6936	21.5975	30.355	24.7206	33.6358	27.486	23.3412	26.7518	21.8009	25.8037
180	22.3816	23.5004	21.4127	22.8041	22.8249	24.5416	19.128	24.591	32.4013	21.6572	23.1788	22.306	24.0184	22.8615	23.4484	23.1929	25.3242	25.2748	25.0508	23.9255	20.0706	21.9041	19.6889	29.9178	22.4028	22.3343	24.3085	21.3264	21.7711	25.0541	25.5424	20.393	19.6112	23.965	23.264	21.0111	20.7988	23.3703	23.4318	20.8362	25.7964	31.3425	26.094	32.5112	25.7574	22.2425	23.9663	18.4953	23.4094
189	25.1062	19.1579	18.0457	22.3041	24.6696	21.6092	14.5697	23.7852	28.65	21.4485	22.9416	22.9439	25.0827	23.1618	18.6008	22.9068	27.0375	24.6647	27.3787	19.4099	22.7306	20.3786	20.8879	21.8816	21.4853	19.0693	22.4346	22.2216	18.2721	19.4169	24.7635	22.9374	18.7987	22.4392	24.7027	17.2298	21.6098	18.56	22.1664	18.768	20.7678	27.1373	22.8036	30.3648	22.5572	20.0253	21.7737	20.7793	18.4475
198	22.7443	16.5487	17.6787	19.7295	21.1205	19.1929	16.8057	20.9842	26.7095	17.3414	22.0286	19.002	19.448	19.9219	20.4302	22.118	19.6407	19.7703	25.0909	18.564	20.7091	19.9993	22.0237	24.5817	19.6975	19.6762	19.0439	17.2926	17.9127	22.339	25.5313	18.3699	19.4963	20.0476	21.4831	18.2648	22.8255	18.8809	20.0857	18.1949	24.2711	28.337	21.9592	27.1036	26.6403	20.4935	20.3184	16.7362	19.703
207	18.3306	17.6643	16.6675	19.9773	18.2688	21.4479	17.0015	20.9001	23.936	18.3293	19.9536	19.0188	20.293	20.2554	15.1625	18.3212	24.0536	20.846	20.049	20.8616	22.2037	20.4795	21.9561	23.2022	18.636	16.4335	18.9872	18.9575	21.8537	19.53	23.1262	22.5226	16.4535	21.8875	18.7855	16.573	20.5196	17.5192	19.1562	19.3392	21.1743	25.2293	21.3003	30.4178	19.6889	17.4562	21.6283	21.7443	18.6093
216	18.7247	15.6691	13.5307	24.6383	19.6299	22.3676	12.2825	22.2929	31.166	21.344	19.3389	22.1281	21.4109	19.3297	22.892	20.1456	22.9381	23.1806	23.6062	21.2617	20.6871	17.7767	17.4525	18.8709	17.3937	18.6656	20.3747	19.6483	18.4251	20.9061	22.7057	18.8281	17.4585	20.6329	24.1469	18.8479	18.5444	17.7442	19.5174	19.902	19.4008	23.4234	20.0697	29.0845	22.0091	19.977	19.3779	19.2284	21.7901
225	19.3762	17.1913	15.8815	17.4289	16.6209	18.3579	10.835	21.0659	18.6878	18.2847	19.7795	15.5089	21.4848	18.9505	16.2814	16.8442	19.9843	20.7174	18.2981	17.2655	15.4769	18.6379	17.3995	17.489	15.9827	15.1728	15.5168	17.0769	21.2916	18.762	21.4385	16.0012	14.0513	16.5657	16.8592	13.4791	20.2915	16.5943	14.8393	19.2497	22.7648	22.3989	15.8214	23.9578	18.436	17.8323	17.6184	15.0538	16.8175
234	17.499	14.9999	12.8687	18.1821	17.2902	16.2873	13.2403	15.527	22.9562	17.2716	21.6555	20.4597	17.8339	18.6536	16.2074	20.0914	16.6938	17.4526	20.0589	17.2693	18.9388	16.3113	18.7005	18.1187	16.2806	13.1554	19.2037	14.3892	18.0294	16.6449	17.8923	15.1614	13.6957	16.8824	17.5224	11.0492	17.9675	15.6025	18.2253	18.4125	16.7103	19.6565	16.3777	19.2507	16.2486	15.1355	17.3276	17.4718	16.2148
243	17.603	18.46	12.8659	18.34	20.067	19.6796	10.0632	15.0427	22.615	16.1511	16.7765	16.1276	18.806	15.5648	15.7932	20.1582	21.5748	19.3046	18.759	13.931	17.2521	14.7656	16.2414	17.3329	16.8268	13.1029	15.3737	17.4074	18.2767	17.0281	16.9578	17.0969	16.4243	19.4671	16.1499	15.9918	15.7905	15.2916	14.6887	16.7688	15.6198	22.8295	21.3699	21.3196	18.4969	17.4269	16.6364	14.3337	16.4992
252	15.9932	17.6477	12.5909	17.2325	19.539	15.9117	12.1656	21.2785	20.6844	16.5167	14.4387	18.793	16.3035	16.3611	14.0731	16.927	18.0008	18.5133	17.6636	13.7108	17.9976	17.5058	18.7188	19.8466	14.6417	14.8827	18.8987	13.8567	14.48	13.3342	21.3377	15.6506	13.0261	17.9742	17.5103	13.5729	16.268	12.4862	14.0672	14.0132	19.1895	21.3925	18.6877	22.0571	18.3006	17.0125	16.4402	13.8376	16.8091
261	13.7067	14.4926	13.2942	15.8444	13.6096	16.1583	10.7824	14.4846	18.1779	15.7811	12.7135	13.0447	14.1154	14.2885	13.9832	16.0833	16.2868	15.78	14.2251	14.9225	13.4019	12.9972	14.5533	12.4621	16.356	9.58617	12.6771	13.1236	14.0005	15.5282	16.5094	14.1808	13.5371	14.4503	16.531	13.2541	13.6071	16.2698	12.6903	13.2658	14.8412	17.1123	13.8343	18.6699	15.5491	15.3489	13.9609	13.5117	13.1603
270	17.5344	12.2306	11.0479	15.2346	17.3914	15.9711	9.77766	16.335	17.6632	15.2563	15.9164	16.3811	16.7428	16.4729	15.5751	15.6761	17.658	16.8058	16.9284	13.8118	16.6361	15.8974	14.505	17.1952	13.1182	15.4926	15.5508	11.0006	19.018	17.1687	18.1244	14.424	10.8822	17.7811	14.4832	12.4258	15.3298	13.4312	13.2073	17.022	17.657	18.072	13.5781	19.2134	16.6219	13.2992	17.5451	12.7818	15.7768
279	12.7819	16.3122	12.886	13.6989	17.6964	10.7338	9.70104	16.5529	16.5194	17.3373	14.7972	13.6049	16.2199	11.1056	13.1617	15.0441	16.2726	15.7968	16.2967	12.1071	14.3038	14.9958	16.3205	15.7017	12.9698	11.4961	12.4025	16.0854	12.4189	14.0432	16.9988	13.169	14.3409	13.7491	13.5143	11.9959	16.0014	14.4662	14.3405	13.6392	16.2729	15.7218	18.456	19.1445	13.0579	15.5974	13.3604	11.5665	14.9849
288	15.224	13.8582	13.2629	15.1065	15.6774	16.1844	11.1711	14.6432	15.0773	15.459	14.0345	13.3886	16.8526	15.281	16.589	15.2608	17.1793	16.9484	17.9399	11.8038	12.5508	14.3564	12.2793	15.1062	13.7909	12.2919	13.5135	14.0693	15.7715	16.4331	17.5647	13.2171	11.51	17.7608	17.2876	13.7929	14.808	11.0028	17.031	16.6893	14.6839	18.7448	13.6239	20.0939	15.8851	11.5594	15.458	14.1432	14.6119
297	14.2196	13.6556	10.7981	15.4837	12.0417	10.7938	8.45812	15.362	19.6125	11.7047	13.2211	13.5298	17.707	11.6443	12.3608	12.8069	14.6533	16.9663	14.9627	14.8052	14.2582	11.5855	14.8261	14.8257	11.5405	11.2735	14.0016	11.7013	14.3864	11.5234	14.6373	11.4225	13.2251	12.5282	16.2792	9.2381	14.3212	13.6953	10.6762	15.0071	14.1636	16.1286	14.0126	18.4731	12.8058	13.4642	14.4179	12.1747	12.8408
306	13.3042	14.0186	10.4744	12.9199	13.9832	16.1468	11.351	12.7068	14.8795	13.6526	14.5116	15.4508	14.8917	11.0435	13.087	13.8334	12.9459	14.6753	14.7103	12.5685	12.5024	11.3999	12.9513	14.9782	13.2434	14.3073	15.8827	10.5131	12.4821	15.431	13.5098	14.712	12.3019	12.8575	15.6762	12.2577	14.2563	8.66914	15.3327	13.9076	12.7398	17.2389	12.5505	15.7405	15.7898	11.034	14.9925	15.382	11.0541
315	14.5122	11.5942	11.1315	12.8622	12.9951	13.7096	11.1892	18.3436	16.6754	10.9596	14.4999	14.749	12.0813	13.8345	13.6439	14.3362	16.5541	12.7112	15.2169	12.5196	12.6169	12.4228	12.9666	13.1487	12.1317	12.8638	13.8319	12.7933	10.8539	14.531	12.4895	13.5735	8.2844	14.3811	11.6225	10.5725	12.6143	11.6583	13.9893	11.1634	16.7377	16.6349	15.7916	14.9201	10.159	14.8394	13.1982	8.79733	12.1506
324	13.0747	12.9936	8.8481	11.4851	14.5979	12.2024	8.36968	14.0305	15.0785	15.1753	12.7864	10.8762	17.768	9.8204	13.9775	13.2889	17.1498	16.7823	15.0315	10.6365	13.3676	12.0296	11.404	12.1282	11.8502	13.4228	10.7948	12.7207	12.3037	12.1975	12.8518	11.2944	8.63131	12.0481	12.6662	8.33784	13.0471	11.5892	12.5381	12.6251	11.182	15.3523	12.3565	18.0972	13.5324	11.7725	12.8507	11.0205	11.3004
333	10.6847	11.405	10.529	13.9393	10.8447	10.0912	12.9971	14.3901	14.2347	9.39281	15.6398	16.1114	11.1617	12.3427	13.3327	14.0568	13.2105	11.7686	15.2498	10.8802	11.6846	11.4483	12.7872	12.639	9.78077	10.46	14.7793	8.72786	12.3673	13.9867	15.6566	9.82166	10.8121	13.5008	13.4905	9.46214	10.3859	10.5236	14.1488	13.0179	13.7361	14.052	11.581	19.134	14.6707	12.8427	14.271	12.3606	12.7689
342	12.0506	13.9888	13.4851	11.5894	15.7066	15.7443	10.5703	15.567	16.9082	12.778	13.8765	14.6611	14.8082	12.362	13.539	12.9826	15.3433	15.9698	12.6379	13.1486	12.4955	11.6037	11.4019	14.5584	12.0081	11.927	14.2215	11.6267	12.5507	13.7977	10.5651	11.667	10.4441	12.7301	12.3641	10.0386	16.2434	9.66061	13.7853	12.7495	13.6071	14.4381	16.124	14.5938	12.8137	12.3536	10.9953	9.56442	12.8882
351	13.8332	11.8843	8.29992	12.0597	9.93328	9.3485	8.58148	13.055	12.7482	11.989	11.5309	12.7257	13.5644	10.7155	12.0424	11.2082	13.4297	13.5016	14.6548	9.30999	11.0733	11.9119	13.5403	10.3271	12.9982	11.6307	12.3641	11.2898	11.339	12.8807	15.9586	12.395	9.9407	12.0608	12.1823	8.34206	10.4529	8.83915	12.4201	11.6449	11.8852	14.907	11.7347	17.0285	11.622	11.512	9.5468	12.5629	11.1137
360	10.5459	12.4908	12.3106	14.4088	15.3657	10.8674	9.02598	13.4437	14.5815	10.6373	13.7203	12.8813	11.933	13.563	12.876	13.9467	14.7335	12.1676	13.0034	10.4768	14.0214	10.5985	10.2687	13.91	8.60534	11.7512	12.6502	11.6639	10.8538	12.4376	9.89956	11.5462	9.83604	10.9936	14.1264	9.054	11.4385	8.39684	14.3515	10.6394	12.6523	15.4756	14.2462	17.2429	13.2363	10.2593	11.7279	8.87341	10.4456
369	10.4038	12.7873	10.601	11.0076	10.728	12.9419	9.43138	15.1103	15.4994	11.3897	10.41	13.0533	10.041	10.3676	12.247	12.8353	14.0437	10.6118	13.28	12.6958	13.6687	10.0329	10.1295	11.2913	13.2534	10.0162	12.1897	10.7015	12.7065	13.1302	10.2186	11.902	10.5246	9.6136	12.0741	8.58816	11.0617	11.1779	10.9332	13.8922	14.0832	13.067	9.62975	11.3489	10.3586	10.9536	12.5884	8.71753	11.4119
378	11.7465	8.9666	9.62474	12.2601	12.5768	11.7452	10.4595	10.1753	9.84087	9.69216	14.5981	12.6188	10.6169	11.44	10.9919	8.87645	10.4797	9.81579	11.455	9.15667	12.018	10.2195	9.49111	9.80634	9.42959	10.9963	12.2442	9.95831	9.09182	12.3048	11.1622	11.0657	8.92172	10.1416	12.1425	8.68508	12.7868	11.8542	11.4687	9.35221	11.4404	16.9008	13.3297	14.9941	13.6293	8.92221	9.809	10.8804	13.0622
387	11.9627	10.7655	9.74035	10.7739	12.4221	10.5696	8.06573	12.5907	13.9131	10.4639	10.2874	10.8342	13.7238	10.5036	9.43576	10.6195	14.2948	14.9087	12.5848	9.35654	9.91336	10.4929	12.1419	9.41312	9.66938	8.60943	9.58357	12.1551	10.2306	10.9542	11.1956	11.9575	9.99135	11.3331	9.69024	8.63973	11.1034	10.0962	10.3554	8.78661	14.2796	15.6842	10.1815	16.8945	11.9718	10.4678	11.7978	8.15666	10.2709
396	9.45744	9.83611	9.14251	13.1896	10.0118	10.5884	9.75288	9.58021	11.9665	8.99711	12.4644	11.3991	8.8432	9.95556	9.24629	9.52889	9.45636	13.3507	11.5006	8.5976	9.66856	8.63973	8.42938	11.035	11.6322	8.85513	9.22194	8.57875	8.50994	8.83869	8.47762	9.399	10.5125	9.82521	11.9494	8.16558	10.7604	8.24798	9.22112	11.5692	8.67982	14.4799	10.8752	11.1758	8.13788	9.25186	10.7188	8.85999	11.5422
405	9.90212	8.1365	10.762	10.4091	10.9116	10.9261	9.50159	9.51148	11.809	12.3646	10.4834	10.2674	9.75296	10.7192	10.2736	8.93297	10.7674	11.0835	10.756	9.20032	11.0426	8.54987	9.80548	8.72874	9.11309	8.00651	9.72879	9.5227	9.30539	10.661	10.8082	11.7212	8.88793	9.71553	9.61138	7.77676	11.1403	11.8396	9.04308	9.22363	10.379	13.2062	10.6974	12.0535	13.9295	9.76924	9.47233	11.244	8.58047
414	8.97823	10.6047	9.79925	10.0264	12.1815	8.69945	9.39252	8.25051	12.7303	11.8057	10.6907	9.97166	10.474	12.49	12.6723	9.96756	11.2664	10.3961	11.632	10.1014	10.0165	11.5023	12.9352	13.2887	10.1321	8.47803	9.127	10.0489	8.26068	9.89585	9.00044	10.7551	10.6718	8.66333	11.8617	8.50273	10.7444	11.7222	10.2874	8.57161	10.5782	14.003	10.139	12.8722	9.57423	10.3569	11.3963	9.14941	11.9061
423	8.18898	10.3934	10.2496	12.7848	10.2242	12.1565	8.66178	10.3626	9.68616	12.7177	10.0722	9.88792	10.0838	9.91837	9.67493	9.99293	11.0435	11.0305	12.8479	12.8927	11.0926	12.1003	10.7438	9.51327	8.0462	8.20158	11.6201	9.73354	11.2105	9.19048	13.1872	9.83394	12.1745	10.349	11.7673	8.23306	9.95495	10.184	8.25607	11.3884	8.59584	13.7896	9.12689	11.8611	10.1233	12.5612	11.1541	8.36355	9.25005
432	9.00666	10.4988	11.9137	9.46701	8.81878	12.2157	9.8306	10.8219	13.4235	8.3697	10.2379	11.5104	10.3873	9.55645	11.0739	10.2045	12.1002	10.719	10.6534	11.8585	11.3735	10.2402	10.2699	9.70339	9.0015	8.16466	9.53836	8.4064	10.9322	8.99141	9.11248	11.321	10.8468	9.33412	12.065	8.07593	9.41996	9.92939	8.44593	10.8492	11.0465	12.859	10.4217	14.2516	10.9895	10.9842	9.04358	8.27185	12.3781
441	9.74669	9.02447	9.84881	10.071	9.9538	9.52102	9.20737	8.94734	13.5722	8.51451	10.5592	9.6948	8.2991	9.43653	10.413	9.21478	8.8365	8.41742	10.3666	12.8302	8.55538	9.06436	12.0643	9.68301	8.11618	7.82233	8.17085	8.20092	9.45548	8.19596	10.8433	10.5551	8.88467	8.50402	9.21218	7.9943	10.813	9.76834	8.55005	9.12374	11.6515	14.8325	11.9612	11.8456	9.71543	9.01749	10.0944	8.45207	10.5981
450	11.9262	10.2323	8.10367	10.4964	8.85383	9.57088	8.08092	9.41042	11.6094	8.9596	11.3968	11.7464	11.7839	9.56914	11.056	9.37287	10.258	8.22254	11.1399	9.56728	8.96994	8.21578	9.79076	11.0703	8.12484	8.20285	8.51939	8.2115	9.02033	9.23045	11.1633	8.23763	9.93362	9.28232	9.04441	7.32914	9.2109	9.59371	7.51661	8.22613	11.5785	11.5123	9.92094	12.0773	9.38498	10.7481	9.97659	11.2614	10.2433
459	10.2463	8.58694	9.57926	11.0887	10.843	10.2532	9.68156	11.5064	10.8556	12.5664	11.2848	8.53488	9.29154	10.0947	8.93293	9.1746	10.5522	9.39368	11.0762	9.44991	11.8355	9.79165	9.31331	9.01886	8.64683	8.22876	8.27825	9.89826	8.51994	9.38416	11.6052	10.259	11.6191	11.0511	9.53922	8.01327	11.5822	8.99164	7.26455	9.15115	11.599	10.6053	9.19756	12.7039	9.74784	8.75	10.7188	10.1033	10.6019
468	11.5498	10.9793	9.72339	8.7103	8.89444	9.8211	9.48993	11.9708	11.4256	8.65456	10.024	8.24287	9.72919	13.3105	9.71775	9.76958	8.69125	10.7913	9.80493	12.8239	8.71944	9.65107	10.8062	9.18242	9.02668	8.21795	8.22395	10.7162	10.1556	9.18058	11.1784	10.5164	10.5005	10.0751	8.70297	8.2449	11.8397	9.63393	7.68215	10.6736	10.723	12.0068	9.84855	9.68754	9.90361	9.06906	8.58606	10.1099	11.255
477	9.29099	9.44445	8.76016	10.7059	11.5122	10.6332	8.28779	9.51856	9.19027	12.2581	10.2497	8.46739	8.23907	11.1706	8.49801	10.0125	9.79146	8.23587	10.5717	8.14336	10.0889	11.6163	9.2807	8.83543	10.1059	7.5975	11.7212	9.88443	11.502	9.30126	10.3877	10.9002	8.60588	10.0519	10.4108	8.31228	8.46864	10.3538	7.55378	8.37243	8.9573	11.8819	10.8598	9.86525	10.2529	9.16671	10.217	10.0338	8.35898
486	11.5061	8.53978	8.79775	9.1837	10.7073	10.0448	8.25712	12.5175	10.1314	12.0081	9.53164	9.01678	9.60529	13.7203	8.78702	9.82497	10.2569	9.11977	9.28804	10.0118	8.30023	10.6154	9.2432	10.1724	8.33225	8.06931	10.1212	8.76327	8.74863	8.04758	8.41707	9.01852	8.49373	9.95645	11.6186	8.29956	8.64194	9.77697	8.58882	8.07861	9.71421	11.8359	11.0011	13.1779	8.55651	9.49324	9.6272	10.8811	9.42219
495	9.32186	11.4741	9.65946	9.74026	10.6099	8.39675	8.58845	10.2941	9.22688	12.3245	10.3439	10.5716	11.1322	8.01057	9.24321	10.1802	8.57804	12.4145	9.62204	12.5284	8.82219	10.6969	11.0394	9.05319	9.80793	7.94737	8.81798	9.88269	8.15803	8.33211	9.2275	9.37157	8.38614	10.3608	9.40397	7.92477	10.659	10.8407	8.45815	8.56199	11.0891	13.1515	9.74886	9.45257	10.7681	9.82769	8.28863	8.08561	10.8622
504	12.0486	10.3212	8.97851	10.4058	10.4024	9.04303	9.2242	10.7929	12.7512	11.9461	9.32447	8.26127	9.22547	10.245	8.14215	8.53797	8.28444	8.80595	9.13016	8.58659	8.20651	10.8758	8.78722	11.6948	9.11797	7.69886	9.87003	8.79615	10.0178	8.52072	9.47638	9.70918	11.8481	10.5334	9.07016	8.15097	8.26908	8.35038	7.67898	9.14052	11.8408	12.1839	9.18978	10.1923	10.4591	10.1912	10.3106	8.63183	8.82339
513	8.11647	9.13184	8.98227	10.225	10.2721	12.2304	8.28164	10.8502	10.8748	8.3615	8.78805	10.5453	8.61066	13.9675	9.34498	9.33858	10.2795	8.24071	10.1316	12.0441	10.086	10.8186	8.99133	9.27248	9.80277	7.70267	8.03077	9.34331	10.4439	8.77193	9.57236	9.50136	8.62647	10.4384	9.20579	7.41142	8.82787	9.03663	6.88056	11.2462	10.9069	10.3814	10.7118	11.1549	8.79778	9.28844	8.87451	10.8783	8.94426
522	8.25383	8.79969	8.89695	9.38483	11.1742	9.72107	8.04655	11.0902	11.6265	8.20186	8.46651	10.7547	11.0491	12.2423	8.71655	9.79885	10.4778	11.47	11.2975	12.0974	10.6841	9.3875	8.88484	10.8452	9.17942	8.05304	8.2963	9.86628	9.77383	8.72997	11.8209	10.7093	8.88285	10.6916	8.54371	7.88895	10.4004	8.75753	8.13188	9.91164	11.5197	9.6945	10.4068	9.50383	9.96451	10.6769	11.2537	10.185	11.0151
531	9.6375	9.26036	9.41962	9.36469	8.84036	11.8614	8.31885	8.94885	10.8935	11.5665	8.47501	10.6844	9.48913	8.48408	8.92717	9.82281	8.43827	9.50714	9.03098	9.28887	8.13508	10.9826	9.22675	11.798	8.02862	7.72762	8.26747	8.99955	8.14222	8.41876	9.38604	8.1934	8.36324	10.1338	11.0106	6.73035	9.47526	9.19731	7.54998	11.6519	8.57057	10.5685	11.6397	8.65146	8.02528	8.96266	9.71852	8.27573	10.0564
540	10.264	9.91115	9.05968	9.34944	9.38081	11.3295	8.12399	10.7849	12.7201	11.3189	8.20526	9.69191	8.31168	12.6108	9.47396	8.35361	9.62403	8.87711	8.14919	12.1406	10.1551	9.18208	11.3194	11.6152	9.60243	7.73838	9.0366	8.6219	8.00312	8.21386	11.5452	8.96876	8.20682	8.27252	10.8336	7.89548	10.7539	8.52598	7.8303	8.58178	10.4305	10.4367	10.2829	11.0231	10.1678	9.7553	11.587	9.15704	10.4002
549	10.0942	9.33425	8.48703	8.60984	11.049	12.0209	7.38534	8.42724	9.52684	11.444	9.20545	8.13944	9.63673	8.44104	9.61095	8.57006	9.69275	9.58972	8.99882	8.30103	10.8371	9.1298	8.81639	9.01402	8.2821	8.0097	8.83689	9.34561	11.6985	7.5208	11.8017	8.39177	9.08201	9.02377	9.10777	7.37693	10.9626	8.03129	8.07285	11.7488	8.14794	8.45476	10.6713	8.39449	10.5816	8.41039	9.84106	10.8611	9.82761
558	8.76237	9.80266	9.31143	8.48649	9.64962	11.2697	7.73756	11.1275	9.73878	11.3409	10.4082	8.50416	10.9262	8.57423	8.78671	8.6909	10.7457	11.5033	9.5222	11.9232	10.0182	9.10288	10.0017	9.35236	9.93618	7.2729	9.95197	8.38469	11.0471	7.88103	8.60066	9.01146	10.8994	10.1975	10.376	7.37809	9.40463	9.41912	7.16795	11.7389	9.27665	10.1752	9.94859	10.5037	10.6435	8.9124	8.60128	9.7996	11.0211
567	10.3576	8.16209	8.88538	8.69229	9.79483	10.6469	6.59807	10.6834	9.93194	8.53319	8.89009	9.91753	11.5626	12.9306	8.49763	8.40186	9.85906	11.8669	8.41215	9.05799	10.8801	9.90966	8.93778	11.2691	9.33839	7.95391	9.43642	8.59413	11.0351	8.05838	10.9647	9.58108	8.14579	8.41216	10.2629	7.52597	10.1137	9.66984	7.19906	10.5255	10.5115	10.9787	10.4758	9.18225	8.96944	7.49176	10.0991	9.44792	9.16532
576	10.8893	8.22245	8.69545	9.95481	9.98584	10.7545	7.57592	10.6915	10.6648	11.509	8.8955	9.65744	9.40305	12.641	8.81403	8.86791	8.41953	9.82944	12.5706	12.1145	10.4092	10.012	9.37944	12.1948	9.20936	7.63705	9.22947	8.59687	10.8664	7.7368	10.0497	8.99487	9.81646	10.742	10.7434	6.74437	10.2696	9.48747	7.31181	10.0695	8.85245	10.3307	9.84008	9.67829	8.08693	8.48543	10.0465	10.7015	9.91293
585	8.5162	8.55743	8.36419	8.55038	10.1938	11.0089	8.07464	10.4831	11.873	11.0848	8.13738	8.44689	10.5082	8.43921	8.42814	7.7499	9.05514	8.45059	10.3133	11.7386	8.84442	9.62252	9.97539	11.1775	10.3369	6.88686	8.34829	8.51608	10.7207	8.32393	8.63323	9.47641	10.8457	9.61797	10.7964	8.06504	9.88937	8.66792	7.09686	10.7552	9.81578	10.9204	9.62434	11.5691	9.94177	7.48676	11.7332	9.53472	10.2489
594	10.4965	9.47545	8.65491	11.8252	9.96626	9.88378	6.85706	10.4996	10.5801	11.8911	9.50985	9.40479	10.7435	12.0777	8.0168	8.42942	8.22277	11.5837	9.29832	11.6457	8.14271	9.82611	9.27678	8.18702	9.4484	8.1707	8.83355	8.70859	10.3464	7.77453	10.6568	8.24185	10.4767	9.12965	9.90264	6.57736	8.10255	8.77571	7.47902	10.8831	8.12634	9.34258	9.72658	11.2762	9.55623	8.39015	10.8719	8.49891	9.44285
603	10.8598	8.10706	8.09624	8.47957	11.1186	9.15799	7.58171	9.84229	9.50448	8.27677	8.3223	9.82673	9.92134	8.45552	7.94223	7.99004	9.47476	10.9993	12.9817	11.6201	9.93741	9.46687	8.54451	8.33673	9.16435	6.99225	9.34113	8.45195	10.09	8.03141	11.1122	8.55492	9.13111	8.74045	9.19745	7.03955	8.78043	8.98929	8.05023	8.07715	9.63016	10.7291	9.73031	9.8016	9.77317	7.11256	8.02724	9.69066	10.0723
612	8.09826	8.13227	7.08363	7.94904	11.7196	10.6249	7.96141	8.22531	10.5968	10.9887	9.50808	9.09645	10.766	10.1931	8.43383	9.01425	9.37326	8.40858	11.2373	11.5692	9.35601	9.35847	9.38035	10.378	9.56522	7.09104	9.23824	7.71372	10.5546	8.55569	9.59923	9.44699	10.6338	10.2143	9.77899	6.89264	9.77631	8.30078	6.90269	10.7835	9.80225	10.5425	11.499	11.1414	8.97532	7.03765	10.6	9.5957	8.55201
621	10.2354	8.26707	7.2545	8.95365	9.85132	9.95843	7.76671	8.35404	11.1669	11.2457	9.41362	8.6066	10.0014	8.29426	7.47511	7.55667	8.71214	11.4041	8.31418	9.04875	9.91853	8.28728	9.4284	10.1594	8.08262	7.0674	9.32465	8.2208	10.4573	8.46236	10.1936	8.46056	10.4937	10.2364	8.23742	7.89714	9.59802	8.16582	7.16056	10.4984	9.07203	9.2681	9.47267	13.0903	8.03414	8.61256	10.2931	8.62597	10.1062
630	8.47982	7.91068	8.03763	8.90584	10.6849	8.98765	6.85228	8.25066	11.0262	10.2578	8.49453	8.53226	11.3002	9.16882	8.29437	7.537	8.29135	11.1435	11.9939	10.8662	8.73565	8.72671	9.02235	8.7677	8.25895	6.84862	8.05134	7.79527	10.062	7.97951	10.5233	9.40684	9.87992	8.96061	9.53423	6.99627	9.69255	7.95963	7.00598	10.7039	8.60905	9.9709	9.98446	8.58381	9.83911	7.05132	8.10251	9.31697	10.1106
639	10.281	7.95062	8.19742	7.84937	9.92559	8.3137	8.27049	9.08526	9.66725	10.4329	9.7509	8.93325	9.85158	12.0197	7.4331	8.52946	9.11398	10.1316	9.5555	10.0316	9.42243	8.46623	8.35783	11.1358	8.61604	7.25947	8.02457	7.35706	8.80476	7.10371	11.8772	7.6248	8.75255	8.4884	9.52913	7.28195	9.36624	7.77073	8.14238	9.08704	10.0648	10.7226	8.72382	10.9255	9.31216	7.05365	10.3142	8.98305	8.79025
648	9.59918	7.90498	8.02657	8.76812	8.52255	10.5449	7.53284	8.45117	11.4615	10.6359	9.65025	8.03675	8.56673	11.8278	7.43539	7.82241	9.71422	8.69804	11.2375	10.1904	9.30559	8.96979	7.64203	9.20091	8.20414	7.9572	9.03205	7.06081	10.5693	7.64105	9.5343	8.39637	8.46246	9.73414	9.49978	7.51712	9.66433	7.95783	7.51991	10.5281	8.31941	8.75017	8.71183	10.6892	9.42573	7.62999	9.46988	9.42207	9.7196
657	8.66588	8.02581	8.3425	8.17451	8.59083	11.0633	7.01067	8.28855	9.64913	10.4592	8.5012	9.41193	10.1418	11.5839	7.17727	7.79111	10.1058	11.0326	11.1473	11.1215	8.4454	8.26001	8.56991	10.2654	8.25543	7.36933	8.36199	7.15646	10.0278	7.49766	10.8015	7.91972	8.5755	8.06063	9.13534	6.85302	8.37147	8.02088	7.98229	10.316	8.32697	8.65475	8.10241	9.99561	9.57359	7.77675	10.121	8.39659	7.75744
666	9.36081	7.50636	7.07033	7.59326	8.84645	11.8811	7.72432	11.0449	11.7183	10.9009	8.06237	8.26901	8.03478	9.15401	7.12458	8.36505	8.78501	8.27604	12.4381	8.48771	9.3156	8.49635	8.63355	8.58442	7.86153	6.4684	8.43381	7.01107	8.24638	7.12966	11.0637	8.07344	9.97815	8.43333	8.67592	7.60862	8.49969	7.57209	6.71943	9.84005	8.34824	8.19986	9.61763	8.36396	8.65273	6.92788	9.25763	7.5798	8.0722
675	9.17678	8.44335	7.0443	7.64733	7.74269	11.6084	7.81688	9.45777	10.1596	10.2186	7.67734	8.32995	9.51488	11.8322	8.64873	7.61287	9.25353	11.2835	11.6721	10.9577	8.28978	8.19267	8.06658	9.57691	7.88313	7.31103	8.41316	7.35689	9.71746	8.26888	8.43133	8.32341	9.81509	9.30524	9.2619	6.43396	8.70595	7.70113	7.18982	8.97565	8.52273	9.85078	8.25178	8.1198	8.34682	6.79858	9.09832	8.70334	8.58496
684	8.01488	6.83293	7.84437	7.72234	7.79199	10.6072	7.10106	9.34342	11.2203	8.73449	7.62597	8.46767	8.97479	11.354	7.59454	8.70655	9.30125	10.3327	11.618	8.64512	8.06894	8.36972	7.75944	8.90753	8.32152	7.36421	8.23618	7.39645	9.13736	6.95885	10.9533	7.6407	8.08983	8.90641	9.51852	7.25101	9.0317	8.11605	6.84043	9.83018	8.6449	10.5138	7.77518	8.909	8.21374	7.46755	9.20942	8.37223	8.8213
693	8.8696	8.25698	7.35869	7.66727	7.76091	9.08549	7.54184	8.52283	10.887	10.3857	8.35792	7.77917	9.17776	9.13286	7.30746	8.48306	9.4853	9.73497	11.9703	10.0512	9.605	8.12487	8.4305	11.1149	8.1036	7.0433	7.88832	7.6566	8.90288	7.16103	10.6677	8.11198	8.18767	8.22077	8.27697	6.53301	8.46772	7.1161	6.3216	9.08307	7.68346	9.42327	7.91489	9.36161	8.71533	7.69116	10.349	8.6164	8.32217
702	9.19647	8.35	6.80073	7.60044	8.29836	10.6954	7.49409	10.2016	8.32968	10.0785	8.46212	7.97401	9.07987	8.31398	7.61911	7.8481	9.39732	11.1809	10.4831	8.38216	8.50067	7.81804	7.66755	9.35578	6.99843	7.07448	8.26824	7.01294	8.15626	6.674	11.3801	8.60684	8.78917	8.80561	8.41384	7.30877	8.13856	7.08683	6.29939	8.90519	8.13826	8.67691	8.24447	9.20732	8.31148	7.53167	9.76213	8.09604	7.76586
711	8.9424	7.19885	7.28476	7.20448	7.26461	9.41823	7.53283	8.19038	8.77715	10.2146	7.05846	7.80879	9.05963	11.3739	7.48172	7.41689	8.04504	10.1193	10.7514	10.7857	8.76302	8.34657	7.82804	10.9405	8.20914	6.70721	7.74361	7.46363	9.57644	7.96289	9.26941	7.0669	8.3651	8.25376	8.10833	7.07386	8.03713	8.18977	6.50248	9.3634	8.48655	9.22529	8.43008	10.0065	8.14651	7.55724	9.11245	7.48435	7.54998
720	8.81807	7.25594	7.40858	7.47438	8.46711	10.1676	7.95224	8.47815	10.6743	10.1309	8.57468	9.72878	9.81535	9.30688	7.28257	8.32056	8.65681	10.7947	10.3216	10.8038	7.70204	9.37306	8.00232	9.18824	8.26523	7.25241	9.32178	8.02008	8.07058	7.95748	9.21386	7.77343	8.25527	8.3722	7.79641	6.40018	7.8586	6.98339	7.85801	8.4273	7.90063	9.65766	7.19814	9.60041	7.9224	7.42794	9.19354	8.90627	7.81568
729	8.10138	7.62458	7.62213	7.39793	7.84962	9.40472	6.77766	8.93406	8.69506	10.0228	8.0904	8.29319	8.98468	10.3603	7.57723	7.16593	9.44316	9.51908	10.4253	8.50498	7.93716	7.76287	7.96484	8.33219	7.08556	7.36174	7.66134	6.48465	8.28023	7.36627	9.90143	6.92542	8.22847	8.46167	8.26158	7.26784	8.33492	7.57867	7.70073	9.04051	8.78154	10.6561	7.63125	8.68422	8.34425	7.1105	8.06479	7.98243	7.43866
738	7.93708	7.5819	7.4122	7.86124	8.64246	8.00186	7.75361	8.23968	9.76818	9.40905	7.52971	7.62713	8.92644	9.04472	6.70824	8.07528	9.55285	10.1299	8.70299	9.6148	8.23252	8.34453	7.46221	8.69522	8.11135	6.73134	7.32212	6.81591	9.64157	6.78051	9.09142	7.98063	7.75954	7.89846	8.43746	6.43334	7.81035	6.56909	6.20105	9.19132	7.65531	9.6084	8.74743	8.75171	7.57413	7.49654	9.15674	7.84573	8.16231
747	8.01979	8.23549	7.75999	7.63386	7.2878	9.20915	7.3776	8.82661	8.28147	8.8233	7.06336	7.76153	9.72678	9.02116	6.75096	7.22377	8.91692	9.88813	10.5938	8.72268	7.61155	7.05842	8.61816	8.92954	7.44086	7.12779	7.21636	7.06337	9.57253	6.5943	9.77834	7.47426	9.03094	8.50427	8.57476	5.88286	7.27908	7.61336	7.58137	9.46888	7.47798	9.512	7.27221	9.48349	8.03585	7.84864	9.31538	7.34557	8.29779
756	8.30711	7.72654	7.30867	7.36843	7.53141	9.65576	6.4005	8.07542	8.62939	9.2318	7.13734	7.07071	9.79093	10.8205	7.89652	8.07327	8.20584	9.5169	10.7225	8.7946	8.17684	7.30283	8.07909	9.52866	7.55248	7.08953	7.65519	7.76378	8.07959	7.74681	8.89102	7.10736	8.40142	7.61279	7.01549	6.60261	8.32429	7.64144	7.10005	8.01624	8.33395	8.3583	7.82368	8.80478	8.15458	7.36884	8.78241	8.22815	7.4828
765	8.05923	8.26153	7.23856	7.63957	7.80719	8.21495	7.41869	7.95928	8.89802	8.80508	7.18816	7.83275	8.00985	10.6602	7.51329	8.41183	7.72433	9.99179	10.109	9.2361	7.69668	7.50365	7.58931	8.27879	8.10527	6.96512	8.01044	7.76649	8.66698	7.63487	8.42529	8.32555	8.13567	7.4717	8.52057	7.12516	7.59644	7.46569	7.17678	8.07883	8.01169	8.10615	7.17597	8.13879	7.16484	7.31448	9.06332	7.13953	7.38188
774	8.18171	7.46988	6.80094	7.03956	7.72851	8.93736	6.60377	8.141	8.58073	9.29952	8.44958	7.70805	8.27369	8.13255	6.71196	7.99416	8.1428	10.024	8.52395	9.26144	7.18907	7.22334	7.80747	7.97994	7.12505	6.35703	7.43198	7.73828	8.54008	6.70272	9.5641	7.12994	7.62892	7.11055	8.34364	6.80456	7.01652	6.98226	7.68864	8.24728	8.33024	8.28346	7.84821	8.09066	8.66522	6.84494	8.3729	7.64206	7.6395
783	8.09559	7.2271	6.66996	8.41441	7.00533	7.88443	6.59283	7.88986	8.26374	8.79097	8.31028	8.31944	8.27982	8.61814	7.17043	6.88865	8.75183	8.78508	9.70363	8.46309	8.11939	8.52419	8.5913	8.31788	6.74967	6.3707	8.41628	7.14962	8.1915	6.93684	8.03576	6.78175	6.99698	7.6762	7.25112	6.55153	6.90133	7.44708	6.78266	8.4683	8.36739	8.58587	8.59544	8.95615	7.7484	6.95936	8.17682	7.32413	8.11371
792	7.8833	7.07055	6.76985	7.10824	7.13447	8.44153	6.35246	8.57213	9.53264	9.16338	7.15072	7.51438	8.73682	9.53286	7.63079	7.51268	8.22955	9.12182	9.37171	9.33006	8.12976	8.1736	7.46765	9.31756	7.11052	6.24569	7.16185	8.18758	8.62879	6.87011	7.89937	6.82795	8.18312	8.27151	7.48755	6.99897	7.27131	7.36242	6.8796	8.55105	7.1657	8.34796	7.83733	8.44615	6.97373	7.41692	7.87044	6.71498	7.04853
801	7.00225	7.25883	7.41154	6.63661	8.16482	7.75791	7.23772	8.64699	8.9427	7.90822	7.81972	8.17081	8.28668	8.59967	6.84292	7.70514	7.26118	8.4997	8.25148	8.4099	7.28133	7.50819	7.1989	8.31988	7.41499	6.74193	6.81094	6.59883	8.16194	6.29591	8.54763	7.29512	7.11062	8.29007	7.85266	7.00127	8.28361	7.52765	6.90028	8.53063	7.50778	8.49545	8.14338	8.17358	7.03468	7.53122	7.5924	7.611	7.23806
810	7.24592	7.46885	7.14458	8.35403	8.07279	8.00148	7.57838	7.7742	8.48739	7.67812	7.11883	6.93968	8.32029	8.55022	7.80376	7.99603	8.15605	8.5634	8.87801	8.39269	7.07756	7.69665	7.19935	7.99108	7.12297	7.21054	7.11971	7.16408	9.72892	7.22364	8.59895	7.6153	7.5111	7.2265	8.56195	6.60442	8.1623	6.47463	6.57297	8.8988	7.09255	8.92617	7.60727	7.97223	7.97334	7.36124	8.24183	6.61608	7.80677
819	6.80906	6.83139	7.29871	6.69611	8.2076	7.84549	7.2569	8.39974	8.57968	7.91028	7.9763	7.26101	8.63238	9.42168	7.29607	7.3979	8.51895	8.35964	8.45423	7.64714	7.35163	7.59542	8.18294	8.6999	6.90345	6.03804	7.71216	6.9281	8.01332	6.47952	8.0317	7.21944	7.51716	7.45975	8.15186	6.81498	7.85431	7.4303	6.6357	8.76141	8.52415	8.25863	6.8871	7.82631	8.34692	7.82096	7.74606	7.12809	7.56732
828	8.07767	7.29002	6.20001	7.07774	7.53374	6.99109	6.50015	7.9874	8.0966	7.70878	7.89712	7.68528	8.28754	8.44598	7.99527	7.44092	8.30368	8.51386	9.49615	8.42785	7.21007	7.68603	7.57434	7.48313	6.59209	6.35135	7.75987	7.3465	8.59502	7.5737	7.43913	7.50487	7.35814	7.19619	7.84483	6.70853	8.28157	7.55222	6.47044	8.37428	7.12798	8.35247	8.16915	8.14921	7.45535	6.67461	8.2005	8.18231	8.14858
837	8.6051	7.29445	6.43443	7.6698	8.33469	7.37468	6.0008	7.62896	9.40151	8.09536	7.04366	8.18905	8.26935	8.68073	6.71825	7.49995	7.2996	7.41963	10.1537	8.17065	8.28829	6.8978	7.05509	8.05427	7.14094	6.17511	7.83065	6.86931	8.10452	6.76828	7.33689	7.02547	7.18378	7.44463	7.72326	6.00394	7.21996	7.2937	7.0523	8.38007	7.43996	8.43668	7.83172	8.05345	8.18827	7.29771	7.54427	8.09656	7.61224
846	7.88686	7.62477	6.21036	7.4826	7.8759	7.55452	7.3704	7.94515	9.97932	7.49861	7.97124	7.93802	8.32107	8.51686	7.83143	7.67232	8.36759	8.72797	10.2376	7.26648	7.40452	7.45727	6.53988	7.93943	7.54012	6.37619	7.09451	7.01958	8.78173	6.64796	7.92423	7.31981	7.48683	7.67623	7.0937	5.92134	7.05199	7.36916	6.69974	8.81169	8.34492	8.34552	7.92476	7.60186	6.78337	6.89883	6.91152	7.9079	7.75278
855	7.0627	7.7457	6.549	7.29941	7.63342	8.09837	6.43543	8.56745	9.55403	8.46035	8.04769	7.35285	8.38489	8.69819	6.16735	6.50799	7.46769	8.13379	9.16037	8.22953	8.10032	7.93398	7.75126	8.32144	7.37886	6.60423	6.73485	6.7662	8.01296	7.32385	8.07569	6.70567	6.7798	7.4162	7.79194	6.08526	7.34437	6.72879	6.81313	8.46763	7.39847	7.22898	8.01762	8.65575	8.06833	7.5595	7.39226	6.97793	7.65251
864	7.94883	7.03727	7.14382	7.6359	6.7622	7.25767	5.96674	7.92608	8.3372	7.54857	6.73812	7.37619	7.78916	8.77544	6.52592	7.20558	8.00439	8.02997	8.27064	7.54417	7.93305	6.92396	7.77414	7.38362	6.75632	6.78091	7.13399	7.56897	8.26541	6.9645	8.07774	7.85074	6.88891	7.44583	7.64293	5.71785	6.85469	7.46196	6.18224	6.82525	7.48387	6.84076	8.30856	7.40935	7.84735	6.44804	7.90862	6.95955	7.95381
873	7.9957	6.58644	6.86781	6.55262	6.76182	7.30244	5.99982	7.91282	8.33853	7.27104	7.02047	7.91281	7.97894	9.11468	6.45889	7.31646	7.35901	8.58124	8.08074	7.48332	6.59892	7.11118	7.79855	7.21456	7.15981	7.05696	7.35509	6.61673	7.85902	7.05465	8.30933	7.63331	7.78718	6.85197	7.59729	6.88835	7.56206	6.38345	6.90355	7.92988	7.33525	8.51001	6.92812	8.19333	7.83803	6.54046	7.22403	6.86832	7.04669
882	6.61651	7.31802	6.21307	7.76983	6.76335	8.11416	6.39086	7.14336	9.62994	7.4656	7.8368	6.76445	7.16584	8.29196	6.90928	7.40829	8.37101	6.94693	8.12924	8.21313	7.77466	6.97244	7.43199	7.8401	7.1504	6.23534	7.0366	7.3058	7.4597	6.66973	7.66351	6.90901	8.25304	7.90048	7.44862	5.88235	7.07823	6.87764	6.22392	6.9936	7.63102	7.70281	7.60605	8.20462	7.8703	7.45026	7.93702	7.38479	7.00418
891	6.75494	7.55747	6.42041	6.98886	6.85759	7.1961	6.23516	7.27258	8.13906	7.2053	6.70202	8.07984	8.55718	8.18428	6.70189	6.50648	7.78039	8.11333	8.28058	7.84389	7.41316	6.94425	7.35129	7.31507	6.55135	6.72979	7.33748	6.84745	7.64148	6.82832	7.5051	6.61801	7.01119	7.80945	7.32191	5.49113	7.09942	7.44556	6.90094	8.54933	6.65408	7.88273	7.36799	7.79363	7.79026	6.81146	7.45927	7.87954	7.05386
900	7.06681	6.21504	7.03762	6.45961	7.75093	7.00718	6.06586	6.91364	7.73586	7.20752	7.98498	6.67306	8.02365	8.18588	7.19875	6.95562	8.37383	7.5389	8.27215	7.49454	7.32098	7.41188	7.12154	7.19931	7.24349	6.62606	6.29121	6.83473	8.01389	7.26473	6.99474	7.77421	7.28706	7.85762	7.34206	6.12462	7.75249	7.09688	6.42105	8.12377	7.92478	8.0436	7.43244	7.62222	6.77856	6.6003	7.53177	7.85391	8.26747
909	7.57063	6.3151	7.21569	6.08627	6.79696	7.60493	6.34691	7.1146	7.9186	7.42295	7.1054	6.68923	8.25079	7.77538	6.24916	6.63174	7.18886	7.65316	7.36252	8.38634	6.86348	6.79999	7.45014	7.03675	6.92821	5.93767	7.25369	7.3142	7.87333	6.42708	7.31894	6.77363	7.68945	7.53557	7.30355	5.56833	6.65151	6.78135	7.21963	7.36575	7.28201	7.94181	6.69628	7.40532	7.5971	7.60339	7.53433	7.40256	7.75772
918	6.52277	7.3727	7.02697	7.01331	7.81227	7.90474	7.09971	8.10816	7.46357	7.95753	6.98277	7.66331	6.83867	7.55627	6.40584	7.36339	8.14523	7.96387	7.66407	8.00764	7.68607	7.4092	7.28924	7.62074	6.74488	5.5106	6.45499	6.68945	7.73287	7.1868	8.03237	6.9592	7.22019	7.33262	6.85443	5.43166	7.82624	6.9781	6.14106	7.17216	7.26445	7.64319	7.53597	7.99605	7.83676	6.31063	7.26816	7.53292	6.68845
927	6.80865	6.51158	6.90757	7.23754	7.01048	7.04475	6.91476	7.60397	8.31728	7.34622	6.82779	7.25758	6.80641	7.27319	6.97775	7.49086	8.12614	7.46646	7.39786	7.25894	6.82807	6.80838	7.64564	7.78867	6.89292	5.90524	6.99714	6.76873	7.21689	6.40481	6.90644	7.38248	6.67418	6.70936	7.91132	6.66306	6.91386	7.37286	6.55949	7.4886	7.50544	7.69869	7.83152	7.0047	6.37132	7.05496	6.9618	7.01504	7.26592
936	6.85047	7.61264	6.68257	6.1387	7.70532	6.84911	6.72839	8.3033	7.88142	6.68634	6.43599	7.28226	7.40198	6.81007	7.19638	6.59251	8.18377	7.73002	8.12431	7.71332	6.595	6.63749	7.23073	7.47519	6.65629	6.18855	6.54667	6.44813	7.0353	6.4151	7.41972	7.28899	6.75799	6.56484	6.52633	5.73499	7.68138	6.60144	6.35686	7.06348	6.79762	7.65097	7.52557	6.62237	6.88638	6.133	6.91837	7.57365	7.27493
945	6.56685	7.21579	6.25839	6.97306	7.48968	7.63635	6.38988	7.3372	7.93499	7.79397	7.10028	6.8552	8.23934	7.07497	6.31136	7.56826	6.74178	7.346	8.02494	7.08122	7.37273	6.91639	7.62891	8.0229	6.17994	5.72464	6.69305	6.34962	7.07441	6.45195	7.34331	6.74058	7.05533	7.13786	6.27907	6.77325	7.74047	7.16384	6.72644	7.15242	6.6705	7.29192	7.61906	7.49236	7.57538	6.97583	8.03323	6.59561	6.50953
954	7.01144	7.0496	6.58625	7.11284	6.80111	6.50974	6.76492	7.41838	7.65573	7.88569	6.36771	6.76373	7.84789	8.06275	6.33799	7.28243	7.88845	7.71632	6.87761	7.05297	6.72597	6.95344	7.4389	7.53348	6.53267	6.38403	6.88028	6.28171	7.29318	5.87274	7.25272	6.87882	7.89462	7.01664	8.09948	5.76494	7.77129	7.1818	6.4439	8.00357	6.65549	7.83555	6.70347	7.56764	6.37019	5.9408	6.69388	7.1666	7.85131
963	6.76357	7.08479	6.55533	6.75933	6.76764	7.0055	6.14453	7.19558	6.92344	6.92491	7.74548	7.51363	6.88875	7.66105	6.19243	6.53997	7.71033	7.46677	7.55386	7.38251	6.63381	7.25237	7.08735	8.06245	6.64842	5.80514	6.86605	6.14457	7.79836	6.0349	7.82546	7.21927	7.17918	7.13415	7.15323	5.82844	7.36903	6.2668	5.70402	7.78129	7.28293	8.37794	6.74992	7.37381	6.37041	5.96944	6.79446	6.5624	6.50709
972	7.05022	6.14917	6.66512	6.5565	7.21472	7.27985	7.01408	7.74708	7.99514	7.56513	7.37854	7.21979	7.44133	7.2306	6.02179	6.16708	7.21659	7.2203	7.21259	8.06933	6.79587	6.85077	6.57699	6.48247	6.27738	5.94422	7.03475	7.03626	6.91372	6.15837	6.9781	6.41069	7.40069	6.93822	6.75381	6.02494	7.19174	7.21797	5.53944	7.06669	6.74982	7.72853	6.55514	7.19233	6.81088	6.75576	7.23185	6.36472	7.18525
981	6.99321	6.18471	6.68975	6.56404	7.16351	7.20173	6.96609	7.70311	8.0416	7.5063	7.3404	7.223	7.45749	7.15401	6.05038	6.08423	7.24882	7.15101	7.20316	7.96937	6.77604	6.81284	6.57611	6.45684	6.2487	5.935	6.99418	6.97136	6.94034	6.12683	6.90049	6.41729	7.43751	6.87575	6.7471	5.99493	7.22201	7.14767	5.56115	7.04817	6.76027	7.69362	6.50242	7.20515	6.81062	6.67513	7.18005	6.3192	7.1585
990	7.00047	6.15146	6.65515	6.55037	7.10688	7.24714	6.98575	7.74459	7.95435	7.45001	7.27759	7.18129	7.39133	7.08207	6.08327	6.11728	7.16513	7.11944	7.19967	7.88816	6.73759	6.85607	6.50912	6.43245	6.27754	5.88783	6.95204	6.911	6.87454	6.09563	6.83359	6.40224	7.4817	6.90792	6.74204	6.00201	7.15096	7.07809	5.56614	7.01354	6.73759	7.683	6.44353	7.26084	6.78743	6.65556	7.19959	6.28224	7.11083
999	6.94757	6.10742	6.60574	6.58883	7.11798	7.17781	6.92117	7.74825	8.01082	7.50435	7.20977	7.1376	7.32454	7.07831	6.02288	6.16027	7.17732	7.09237	7.21114	7.87796	6.75191	6.80889	6.53133	6.4728	6.23407	5.82878	6.93132	6.87849	6.90764	6.07391	6.87586	6.41768	7.43047	6.83383	6.78175	5.99868	7.19235	7.04245	5.52983	6.9713	6.71775	7.7356	6.3728	7.21859	6.09438	6.63457	7.16708	6.27631	7.09589
1008	6.92007	6.09573	6.55141	6.54146	7.16973	7.18608	6.9293	7.77941	7.66418	7.53701	7.15052	7.14788	7.38113	7.05048	5.95976	6.12034	7.16542	7.14619	7.22415	7.94279	6.79285	6.84125	6.56819	6.45828	6.17144	5.78358	6.89832	6.86858	6.8682	6.03307	6.89177	6.40412	7.47422	6.89638	6.84194	5.96371	7.23915	7.01855	5.56373	7.01925	6.72954	7.6741	6.3144	7.19732	6.25421	6.6401	7.17931	6.28472	7.12925
1017	6.92828	6.34491	6.67908	7.14942	6.75337	7.18597	7.01683	7.36745	8.11448	7.25235	6.83755	7.23669	6.56049	7.08988	6.72195	7.36976	8.00847	7.46723	7.27676	7.34947	6.59724	6.80225	7.53285	7.89795	6.89473	5.81097	7.01387	6.84778	6.98058	6.31177	6.88224	7.42641	6.75527	6.5046	7.92832	6.53819	6.68909	7.30323	6.44373	7.6375	7.6052	7.71897	7.91027	6.85602	6.06977	6.8593	7.04625	6.82787	6.99718
1026	6.94237	7.55281	6.74785	6.15069	7.80394	6.59842	6.69558	8.39559	7.60799	6.67662	6.46275	7.19776	7.26415	6.80366	7.12314	6.38464	7.90745	7.58471	8.01961	7.81358	6.37258	6.691	7.28445	7.51355	6.57151	6.17264	6.46344	6.42483	7.10844	6.24913	7.40059	7.3823	6.50809	6.62481	6.33567	5.57242	7.43862	6.5206	6.28738	6.9366	6.62344	7.66471	7.35152	6.73457	6.27707	6.2173	6.92249	7.67763	7.32872
1035	6.64612	7.00407	6.03633	6.9889	7.25439	7.75972	6.23942	7.40366	7.91822	7.9136	7.12939	6.86706	8.18254	7.10402	6.19346	7.30353	6.8217	7.35446	7.91155	7.18185	7.49752	6.87863	7.61918	8.14565	6.23134	5.70552	6.55078	6.25196	7.18247	6.21194	7.48247	6.8129	6.88192	7.15137	6.18213	6.82942	7.71645	6.9967	6.77655	6.89971	6.61614	7.18625	7.70431	7.55548	6.26274	6.83485	7.81739	6.60534	6.27716
1044	7.13722	6.85277	6.63533	7.085	6.54386	6.63496	6.72859	7.56376	7.61804	7.87272	6.39403	6.60763	7.61742	7.76703	6.20129	7.25361	7.72352	7.57412	6.95721	6.93669	6.65339	7.06695	7.53947	7.29202	6.42611	6.31257	6.92408	6.14435	7.35626	5.84227	7.06412	6.88602	7.74002	7.02311	8.04826	5.66102	7.86637	6.98469	6.53853	8.0156	6.74059	7.96132	6.52248	7.58792	6.28205	5.72746	6.64111	6.9227	7.7466
1053	6.86508	7.00273	6.44485	6.65845	6.58223	6.77705	6.24738	7.06652	6.99903	6.81498	7.85661	7.33456	6.97941	7.51385	6.02409	6.62151	7.64961	7.26382	7.31603	7.27221	6.70735	7.39171	7.11072	7.88826	6.48829	5.87477	6.91169	6.24227	7.75557	6.01631	7.60198	7.24832	7.1278	7.12874	7.13601	5.71994	7.48141	6.08194	5.57263	7.72118	7.02028	8.25688	6.53733	7.42279	6.08394	6.02132	6.8317	6.56086	6.445
1062	6.8935	6.09267	6.75989	6.46278	7.35801	7.13815	7.07945	7.84596	7.72266	7.31421	7.33524	7.31047	7.16575	7.27769	5.93063	6.27526	6.99292	7.13921	7.03766	8.2182	6.57056	6.67214	6.49347	6.24677	6.32723	6.01788	6.82427	7.01012	6.93681	6.23329	6.80291	6.42582	7.33899	6.81237	6.65313	5.80217	7.18813	6.95429	5.53779	7.11662	6.76676	7.86297	6.46809	6.95656	6.2637	6.75969	7.21754	6.46636	7.2512
1071	6.83405	6.09	6.67081	6.46896	6.90995	7.06265	7.08282	7.76037	7.77148	7.62565	7.45596	7.21529	7.37606	7.10715	6.11921	6.06535	7.32105	7.16486	7.14282	7.69055	6.52929	6.58123	6.34828	6.30047	6.27801	5.89334	6.82496	6.77425	6.77562	6.09312	6.64657	6.38078	7.56258	6.99231	6.81283	5.93316	7.15451	7.04559	5.35802	7.06711	6.78691	7.78718	6.31568	7.32275	6.22115	6.65194	7.23385	6.34486	7.20499
1080	6.89238	6.20766	6.42694	6.52489	6.84321	6.98199	6.96797	7.69547	7.94541	7.52319	7.28064	6.96572	7.51262	7.12596	6.08428	6.19487	7.24008	7.03886	7.31144	7.84766	6.83117	6.66504	6.2736	6.49027	6.33813	5.85865	6.82247	6.88705	6.87408	5.86645	6.93408	6.20736	7.38439	6.91406	6.58926	5.80485	7.01287	6.93331	5.39072	6.81156	6.80027	7.75786	6.32176	7.03375	6.19364	6.41341	6.994	6.37297	7.00479
1089	6.7314	6.06139	6.44545	6.62612	7.05966	7.17727	6.85265	7.87134	7.76365	7.56283	7.35541	7.14104	7.18028	6.84825	6.1384	5.96274	7.17823	7.17824	7.26493	7.80766	6.84067	6.94115	6.59564	6.38414	5.99964	5.61146	7.05177	6.62804	6.66076	5.97513	6.8933	6.32073	7.27838	6.79933	6.621	5.77773	6.968	6.90812	5.33831	6.95358	6.48906	7.83916	6.20467	7.12272	6.18439	6.69403	6.90107	6.31076	7.21138
1098	6.77376	6.0602	6.46466	6.39207	7.28613	7.16413	6.73042	7.93584	7.80231	7.49361	7.19041	7.21725	7.51539	6.95526	6.03665	6.10799	7.26203	7.25293	7.30872	7.71151	6.83883	6.73912	6.32154	6.55424	6.03857	5.59523	6.65715	6.6982	6.72022	5.90326	6.88212	6.40631	7.347	6.73708	6.7742	5.93581	7.33859	6.99009	5.46415	7.01212	6.75108	7.60947	6.36682	7.0153	6.17937	6.46425	7.02141	6.0701	7.02884
1107	6.94063	6.02765	6.72646	6.53521	7.13419	7.29612	7.04863	7.68776	7.96391	7.54993	7.17183	7.16248	7.37987	7.19006	5.99471	6.24457	7.09778	7.13123	7.21112	7.7505	6.80988	6.73084	6.54792	6.42965	6.23927	5.87963	6.91687	6.89838	6.94941	6.18387	7.00644	6.46023	7.44917	6.81083	6.6897	5.95223	7.33962	7.17726	5.46491	6.91063	6.63147	7.73204	6.25811	7.14433	6.18923	6.63003	7.14784	6.31426	7.08018
1116	6.98883	6.03126	6.50173	6.6616	7.08121	7.18134	6.80053	7.87451	7.52125	7.60754	7.24696	7.15915	7.32414	6.94603	5.86061	6.09584	7.24048	7.04541	7.20573	7.86169	6.74894	6.7898	6.52249	6.55463	6.1299	5.83845	7.00637	6.87113	7.0084	6.05715	6.7918	6.28997	7.54148	6.79304	6.92626	5.99804	7.30318	6.92509	5.52169	7.08062	6.61013	7.6744	6.41609	7.0998	6.26117	6.63326	7.25143	6.20624	7.0501
1125	6.97096	6.43439	6.80628	7.02819	6.7869	7.22301	7.04788	7.23814	8.17866	7.28544	6.82051	7.26082	6.57963	6.96933	6.84512	7.42552	7.91709	7.40546	7.22535	7.34156	6.56173	6.7261	7.43962	8.04289	6.79019	5.83626	7.11176	6.94641	7.08523	6.28974	6.83893	7.51059	6.6291	6.61712	7.84896	6.61137	6.63623	7.20255	6.53448	7.64801	7.67962	7.57844	7.86523	6.87379	6.25528	6.86405	7.11585	6.95391	6.87539
1134	6.94308	7.57959	6.72777	6.15449	7.79015	6.64201	6.75233	8.35519	7.74125	6.73464	6.54063	7.23603	7.16872	6.85079	7.12814	6.46397	7.78748	7.55722	8.01662	7.85545	6.32701	6.81829	7.16741	7.64796	6.62556	6.10655	6.54908	6.47173	7.09488	6.21021	7.38411	7.24717	6.46172	6.63139	6.38351	5.55069	7.34256	6.62543	6.20437	6.93003	6.75428	7.78362	7.24038	6.7834	6.04166	6.13705	6.97001	7.63127	7.38543
1143	6.62157	7.12476	5.93435	6.86264	7.39289	7.90239	6.29927	7.34135	8.06561	7.95693	6.99783	6.76809	8.13617	7.02003	6.10091	7.37721	6.69849	7.31008	7.78838	7.15583	7.49955	6.79766	7.47769	8.28064	6.33114	5.80678	6.47729	6.26553	7.08483	6.09861	7.4613	6.92619	6.87011	7.0787	6.07471	6.78492	7.56958	6.95744	6.83245	6.9043	6.56387	7.11628	7.81886	7.61937	6.25369	6.79497	7.70234	6.73198	6.2346
1152	7.21224	6.74543	6.52621	6.99981	6.45062	6.57656	6.84344	7.50203	7.69807	7.72468	6.37256	6.56621	7.51594	7.76223	6.31258	7.24737	7.83651	7.6948	6.98174	6.93448	6.65232	7.10043	7.5336	7.35927	6.55322	6.28045	6.94761	6.1582	7.42164	5.89234	7.19846	6.96243	7.85754	7.01367	8.14869	5.75222	7.98406	7.08035	6.5314	8.15362	6.62385	7.85275	6.63736	7.73494	6.14025	5.67993	6.61806	6.90412	7.62827
1161	6.97187	6.9792	6.5645	6.7002	6.4746	6.79019	6.36953	7.14555	6.98742	6.84351	7.75553	7.30825	7.08376	7.50953	6.04739	6.58273	7.78104	7.24456	7.42105	7.33877	6.80371	7.42775	7.02666	7.7647	6.52548	5.9	6.97415	6.15982	7.76078	5.90891	7.71736	7.19793	7.27036	7.19243	7.25851	5.61581	7.41443	6.15206	5.4958	7.60326	7.01267	8.11204	6.42471	7.37382	6.17181	5.9499	6.74976	6.56124	6.49532
1170	6.82386	6.06717	6.72323	6.5172	7.29556	7.08882	7.03587	7.99789	7.8056	7.2718	7.20155	7.392	7.1547	7.23363	5.96095	6.36216	6.98792	7.26869	7.16655	8.26143	6.69858	6.76966	6.3928	6.34855	6.39319	5.94087	6.74535	7.0278	6.86795	6.20685	6.73799	6.38391	7.30422	6.75798	6.57133	5.69889	7.21864	6.93776	5.44196	7.09331	6.77233	7.74334	6.4107	6.84441	6.2587	6.84479	7.15352	6.40457	7.16142
1179	6.72271	6.12119	6.56655	6.59842	7.0129	7.07011	6.95734	7.91171	7.74476	7.48357	7.48365	7.08125	7.38884	7.03069	6.17254	5.97069	7.43173	7.18626	7.13422	7.70848	6.45433	6.49852	6.41097	6.39609	6.30287	5.98207	6.83853	6.74082	6.70917	5.9886	6.68698	6.32103	7.71609	7.1146	6.83099	6.02625	7.1682	7.07557	5.30064	7.13873	6.69453	7.68249	6.39995	7.2971	6.20763	6.77007	7.24322	6.255	7.13527
1188	6.92639	6.13464	6.37387	6.57175	6.91039	7.09991	7.02142	7.58885	8.02877	7.39744	7.16262	6.99763	7.38242	7.18459	6.02835	6.16145	7.26841	7.00118	7.18303	7.95677	6.81836	6.77132	6.39287	6.46906	6.38217	5.88809	6.83993	6.75754	6.98874	5.90597	6.98609	6.13718	7.46347	6.87706	6.50973	5.89111	7.14856	7.06606	5.37191	6.85849	6.6806	7.65085	6.20973	6.9943	6.14183	6.41609	6.97966	6.4035	7.0502
1197	6.73936	6.07037	6.48723	6.67477	7.04342	7.10167	6.84316	7.90392	7.6874	7.53426	7.45981	7.13763	7.29018	6.94316	6.15131	6.07855	7.1279	7.17659	7.3206	7.90861	6.74625	7.02633	6.67097	6.3487	6.00493	5.58046	6.91958	6.63915	6.58756	6.01064	6.80584	6.41777	7.26585	6.76473	6.65143	5.86263	6.88055	6.95781	5.3313	6.87998	6.505	7.94659	6.19569	7.02401	6.28824	6.69769	6.85605	6.26535	7.26844
1206	6.7259	6.08176	6.46661	6.47562	7.28676	7.21475	6.77984	7.93816	7.65409	7.57564	7.20063	7.23585	7.55462	6.91539	6.0451	6.09518	7.35384	7.3813	7.20167	7.65147	6.76521	6.68598	6.21148	6.60299	6.12195	5.57337	6.60125	6.80353	6.8226	5.83826	6.95901	6.40014	7.23689	6.74576	6.67685	5.93174	7.24595	6.93449	5.44749	7.12691	6.73956	7.60352	6.27341	7.03316	6.25473	6.5716	6.91662	6.17513	6.9487
[truncated: 951 more columns]

## Sheet: Fig. 1g
I- (nA)	I+ (nA)
	1 pulse	2 pulses	3 pulses	4 pulses	5 pulses	6 pulses	7 pulses	8 pulses	9 pulses	10 pulses	Fitted
112.504	94.1811	-	-	-	-	-	-	-	-	-	79.6182
108.792	92.0539	-	-	-	-	-	-	-	-	-	79.6371
109.911	65.6907	-	-	-	-	-	-	-	-	-	79.6138
109.297	83.8929	-	-	-	-	-	-	-	-	-	79.6316
104.403	48.7648	-	-	-	-	-	-	-	-	-	79.6343
108.98	90.7635	-	-	-	-	-	-	-	-	-	79.6214
111.423	86.2149	-	-	-	-	-	-	-	-	-	79.5777
105.074	87.7544	-	-	-	-	-	-	-	-	-	79.6047
113.873	98.8071	-	-	-	-	-	-	-	-	-	79.6365
116.364	93.55	-	-	-	-	-	-	-	-	-	79.6452
110.613	71.7741	-	-	-	-	-	-	-	-	-	79.6398
104.167	88.4305	-	-	-	-	-	-	-	-	-	79.5933
113.751	93.6039	-	-	-	-	-	-	-	-	-	79.6235
117.689	89.5233	-	-	-	-	-	-	-	-	-	79.6421
109.707	92.1636	-	-	-	-	-	-	-	-	-	79.6259
112.966	78.7289	-	-	-	-	-	-	-	-	-	79.5688
114.972	98.4394	-	-	-	-	-	-	-	-	-	79.6062
113.351	83.6151	-	-	-	-	-	-	-	-	-	79.6028
110.036	104.763	-	-	-	-	-	-	-	-	-	79.5899
117.037	91.9157	-	-	-	-	-	-	-	-	-	79.6233
109.843	101.011	-	-	-	-	-	-	-	-	-	79.6087
102.828	97.4467	-	-	-	-	-	-	-	-	-	79.5965
121.382	86.3426	-	-	-	-	-	-	-	-	-	79.6094
109.226	88.8025	-	-	-	-	-	-	-	-	-	79.6196
112.189	91.66	-	-	-	-	-	-	-	-	-	79.6107
102.557	94.8678	-	-	-	-	-	-	-	-	-	79.5755
105.78	86.0211	-	-	-	-	-	-	-	-	-	79.6343
100.564	89.8734	-	-	-	-	-	-	-	-	-	79.6158
115.721	86.7289	-	-	-	-	-	-	-	-	-	79.576
111.013	77.4884	-	-	-	-	-	-	-	-	-	79.6302
102.165	45.9893	-	-	-	-	-	-	-	-	-	79.6173
104.453	103.197	-	-	-	-	-	-	-	-	-	79.6089
120.078	108.566	-	-	-	-	-	-	-	-	-	79.5846
106.06	86.2448	-	-	-	-	-	-	-	-	-	79.6218
123.609	91.3316	-	-	-	-	-	-	-	-	-	79.5897
113.707	91.5061	-	-	-	-	-	-	-	-	-	79.6123
109.888	93.1035	-	-	-	-	-	-	-	-	-	79.6116
112.829	84.3375	-	-	-	-	-	-	-	-	-	79.6215
113.248	94.6447	-	-	-	-	-	-	-	-	-	79.6094
115.238	84.9445	-	-	-	-	-	-	-	-	-	79.6339
112.745	92.6474	-	-	-	-	-	-	-	-	-	79.6343
102.836	106.175	-	-	-	-	-	-	-	-	-	79.6541
111.197	91.6992	-	-	-	-	-	-	-	-	-	79.6252
114.439	44.3371	-	-	-	-	-	-	-	-	-	79.629
107.405	97.7677	-	-	-	-	-	-	-	-	-	79.6201
111.799	84.9432	-	-	-	-	-	-	-	-	-	79.6231
105.687	86.8618	-	-	-	-	-	-	-	-	-	79.6582
104.141	91.7544	-	-	-	-	-	-	-	-	-	79.5957
105.231	104.23	-	-	-	-	-	-	-	-	-	79.6154
105.101	95.3367	-	-	-	-	-	-	-	-	-	79.6136
109.159	85.4602	-	-	-	-	-	-	-	-	-	79.5922
123.685	88.5463	-	-	-	-	-	-	-	-	-	79.6131
114.559	74.7337	-	-	-	-	-	-	-	-	-	79.6311
104.655	88.4481	-	-	-	-	-	-	-	-	-	79.6161
111.723	107.404	-	-	-	-	-	-	-	-	-	79.6199
102.533	85.6238	-	-	-	-	-	-	-	-	-	79.6469
108.408	55.2961	-	-	-	-	-	-	-	-	-	79.6244
100.592	95.7485	-	-	-	-	-	-	-	-	-	79.5883
115.497	82.2387	-	-	-	-	-	-	-	-	-	79.6626
117.845	64.6168	-	-	-	-	-	-	-	-	-	79.6016
111.62	94.2274	-	-	-	-	-	-	-	-	-	79.6114
119.409	89.4591	-	-	-	-	-	-	-	-	-	79.6056
124.339	97.3687	-	-	-	-	-	-	-	-	-	79.6137
112.121	81.8789	-	-	-	-	-	-	-	-	-	79.6289
101.68	84.2932	-	-	-	-	-	-	-	-	-	79.6065
115.355	91.8821	-	-	-	-	-	-	-	-	-	79.5911
118.823	87.0985	-	-	-	-	-	-	-	-	-	79.6576
107.311	100.754	-	-	-	-	-	-	-	-	-	79.6323
116.312	79.8891	-	-	-	-	-	-	-	-	-	79.5903
102.33	81.2605	-	-	-	-	-	-	-	-	-	79.6524
111.134	67.5707	-	-	-	-	-	-	-	-	-	79.6512
101.34	67.2258	-	-	-	-	-	-	-	-	-	79.663
108.578	85.0219	-	-	-	-	-	-	-	-	-	79.6296
105.853	92.8289	-	-	-	-	-	-	-	-	-	79.6441
102.916	88.9966	-	-	-	-	-	-	-	-	-	79.6309
113.311	90.7612	-	-	-	-	-	-	-	-	-	79.6056
117.306	83.4451	-	-	-	-	-	-	-	-	-	79.6128
101.842	86.2922	-	-	-	-	-	-	-	-	-	79.62
113.194	83.2839	-	-	-	-	-	-	-	-	-	79.6182
111.444	78.5052	-	-	-	-	-	-	-	-	-	79.6285
104.151	62.759	-	-	-	-	-	-	-	-	-	79.5886
111.709	73.9527	-	-	-	-	-	-	-	-	-	79.6388
110.214	80.4289	-	-	-	-	-	-	-	-	-	79.6021
110.538	83.0811	-	-	-	-	-	-	-	-	-	79.6463
109.527	96.573	-	-	-	-	-	-	-	-	-	79.6394
117.885	101.169	-	-	-	-	-	-	-	-	-	79.6182
107.741	94.7318	-	-	-	-	-	-	-	-	-	79.598
111.477	78.3016	-	-	-	-	-	-	-	-	-	79.6171
98.6668	72.971	-	-	-	-	-	-	-	-	-	79.598
110.013	70.3393	-	-	-	-	-	-	-	-	-	79.6241
105.406	94.0515	-	-	-	-	-	-	-	-	-	79.5992
100.303	74.8698	-	-	-	-	-	-	-	-	-	79.6262
103.794	85.4529	-	-	-	-	-	-	-	-	-	79.6514
106.437	102.086	-	-	-	-	-	-	-	-	-	79.6263
106.721	97.3536	-	-	-	-	-	-	-	-	-	79.6356
111.672	93.707	-	-	-	-	-	-	-	-	-	79.5959
101.8	91.72	-	-	-	-	-	-	-	-	-	79.6128
107.128	79.0165	-	-	-	-	-	-	-	-	-	79.608
110.599	71.7361	-	-	-	-	-	-	-	-	-	79.613
110.998	73.2523	-	-	-	-	-	-	-	-	-	79.6087
106.903	80.8228	-	-	-	-	-	-	-	-	-	79.6354
109.752	97.1717	-	-	-	-	-	-	-	-	-	79.6415
122.117	92.9677	-	-	-	-	-	-	-	-	-	79.6032
108.365	100.305	-	-	-	-	-	-	-	-	-	79.6515
103.636	105.083	-	-	-	-	-	-	-	-	-	79.5897
112.358	65.5145	-	-	-	-	-	-	-	-	-	79.6306
108.432	85.2061	-	-	-	-	-	-	-	-	-	79.6184
105.562	93.4896	-	-	-	-	-	-	-	-	-	79.6606
108.383	86.7675	-	-	-	-	-	-	-	-	-	79.6252
108.633	88.8199	-	-	-	-	-	-	-	-	-	79.6006
115.386	90.495	-	-	-	-	-	-	-	-	-	79.6149
118.798	84.3481	-	-	-	-	-	-	-	-	-	79.5804
118.641	80.2289	-	-	-	-	-	-	-	-	-	79.6331
105.212	108.937	-	-	-	-	-	-	-	-	-	79.6343
98.9972	84.5697	-	-	-	-	-	-	-	-	-	79.6336
115.055	85.5559	-	-	-	-	-	-	-	-	-	79.6019
106.574	87.9043	-	-	-	-	-	-	-	-	-	79.6492
108.865	100.917	-	-	-	-	-	-	-	-	-	79.6162
113.874	95.2869	-	-	-	-	-	-	-	-	-	79.636
109.435	95.4279	-	-	-	-	-	-	-	-	-	79.6125
109.851	69.7282	-	-	-	-	-	-	-	-	-	79.6483
113.875	83.5058	-	-	-	-	-	-	-	-	-	79.6345
104.273	88.3897	-	-	-	-	-	-	-	-	-	79.6677
106.379	87.7911	-	-	-	-	-	-	-	-	-	79.6145
114.351	97.2303	-	-	-	-	-	-	-	-	-	79.6214
107.766	53.2416	-	-	-	-	-	-	-	-	-	79.6367
112.199	101.325	-	-	-	-	-	-	-	-	-	79.6329
114.871	86.101	-	-	-	-	-	-	-	-	-	79.5962
112.823	87.108	-	-	-	-	-	-	-	-	-	79.6205
104.78	88.1453	-	-	-	-	-	-	-	-	-	79.6256
107.453	97.0299	-	-	-	-	-	-	-	-	-	79.6279
110.513	85.8025	-	-	-	-	-	-	-	-	-	79.6467
117.269	72.1283	-	-	-	-	-	-	-	-	-	79.6229
117.392	91.7361	-	-	-	-	-	-	-	-	-	79.6241
102.099	64.1043	-	-	-	-	-	-	-	-	-	79.6194
105.206	101.457	-	-	-	-	-	-	-	-	-	79.6489
104.819	79.9097	-	-	-	-	-	-	-	-	-	79.6008
105.196	94.7551	-	-	-	-	-	-	-	-	-	79.6393
107.265	90.5355	-	-	-	-	-	-	-	-	-	79.612
111.121	72.7171	-	-	-	-	-	-	-	-	-	79.6067
113.62	88.9139	-	-	-	-	-	-	-	-	-	79.6184
120.676	98.4168	-	-	-	-	-	-	-	-	-	79.6013
107.791	62.3764	-	-	-	-	-	-	-	-	-	79.638
114.924	72.0523	-	-	-	-	-	-	-	-	-	79.6755
115.428	86.6395	-	-	-	-	-	-	-	-	-	79.6048
113.616	81.1905	-	-	-	-	-	-	-	-	-	79.623
118.581	84.6453	-	-	-	-	-	-	-	-	-	79.6318
111.835	104.247	-	-	-	-	-	-	-	-	-	79.6202
111.826	93.4012	-	-	-	-	-	-	-	-	-	79.6475
118.075	89.1115	-	-	-	-	-	-	-	-	-	79.6365
109.869	85.4172	-	-	-	-	-	-	-	-	-	79.634
117.785	97.8271	-	-	-	-	-	-	-	-	-	79.6047
110.646	81.1148	-	-	-	-	-	-	-	-	-	79.6176
116.808	84.9438	-	-	-	-	-	-	-	-	-	79.6348
101.603	95.4984	-	-	-	-	-	-	-	-	-	79.6264
110.357	102.608	-	-	-	-	-	-	-	-	-	79.647
105.45	72.3579	-	-	-	-	-	-	-	-	-	79.6407
112.693	104.963	-	-	-	-	-	-	-	-	-	79.6228
115.606	86.151	-	-	-	-	-	-	-	-	-	79.655
109.299	78.8274	-	-	-	-	-	-	-	-	-	79.6354
113.076	89.88	-	-	-	-	-	-	-	-	-	79.6241
103.4	88.3641	-	-	-	-	-	-	-	-	-	79.6214
110.491	98.6201	-	-	-	-	-	-	-	-	-	79.6175
111.45	93.278	-	-	-	-	-	-	-	-	-	79.6509
123.531	95.0983	-	-	-	-	-	-	-	-	-	79.6358
98.8173	83.1204	-	-	-	-	-	-	-	-	-	79.6532
114.949	50.8864	-	-	-	-	-	-	-	-	-	79.588
111.507	72.9373	-	-	-	-	-	-	-	-	-	79.6401
111.12	78.4303	-	-	-	-	-	-	-	-	-	79.6633
106.818	93.302	-	-	-	-	-	-	-	-	-	79.6072
114.185	81.9081	-	-	-	-	-	-	-	-	-	79.6314
120.511	81.0422	-	-	-	-	-	-	-	-	-	79.5974
117.326	91.2245	-	-	-	-	-	-	-	-	-	79.5993
109.839	81.4885	-	-	-	-	-	-	-	-	-	79.635
104.865	60.6843	-	-	-	-	-	-	-	-	-	79.6171
113.106	98.7734	-	-	-	-	-	-	-	-	-	79.6121
112.54	100.802	-	-	-	-	-	-	-	-	-	79.6002
102.461	76.6609	-	-	-	-	-	-	-	-	-	79.6201
98.1823	82.845	-	-	-	-	-	-	-	-	-	79.6107
122.451	87.5216	-	-	-	-	-	-	-	-	-	79.5861
113.759	98.0836	-	-	-	-	-	-	-	-	-	79.609
104.864	90.2202	-	-	-	-	-	-	-	-	-	79.6434
119.179	87.0115	-	-	-	-	-	-	-	-	-	79.6095
102.558	78.8197	-	-	-	-	-	-	-	-	-	79.6338
109.911	91.0767	-	-	-	-	-	-	-	-	-	79.5952
112.96	73.5339	-	-	-	-	-	-	-	-	-	79.6129
108.611	107.516	-	-	-	-	-	-	-	-	-	79.5969
108.865	79.0328	-	-	-	-	-	-	-	-	-	79.6351
118.146	82.9838	-	-	-	-	-	-	-	-	-	79.6203
109.785	85.2319	-	-	-	-	-	-	-	-	-	79.584
110.238	98.3825	-	-	-	-	-	-	-	-	-	79.6334
107.734	67.5195	-	-	-	-	-	-	-	-	-	79.6699
106.437	70.102	-	-	-	-	-	-	-	-	-	79.6204
118.736	69.943	-	-	-	-	-	-	-	-	-	79.6344
112.417	98.2601	-	-	-	-	-	-	-	-	-	79.6036
111.872	104.886	-	-	-	-	-	-	-	-	-	79.6324
118.646	79.5742	-	-	-	-	-	-	-	-	-	79.6125
117.611	95.9111	-	-	-	-	-	-	-	-	-	79.6219
120.405	95.729	-	-	-	-	-	-	-	-	-	79.5998
105.106	104.341	-	-	-	-	-	-	-	-	-	79.6022
113.462	90.908	-	-	-	-	-	-	-	-	-	79.5868
108.491	99.5668	-	-	-	-	-	-	-	-	-	79.6342
111.773	99.318	-	-	-	-	-	-	-	-	-	79.6209
104.748	83.1513	-	-	-	-	-	-	-	-	-	79.6182
112.091	92.7882	-	-	-	-	-	-	-	-	-	79.6195
103.687	99.7832	-	-	-	-	-	-	-	-	-	79.6176
116.11	55.5892	-	-	-	-	-	-	-	-	-	79.6086
105.524	99.9402	-	-	-	-	-	-	-	-	-	79.572
114.504	84.5332	-	-	-	-	-	-	-	-	-	79.6432
114.388	82.9995	-	-	-	-	-	-	-	-	-	79.5814
121.557	101.474	-	-	-	-	-	-	-	-	-	79.6314
109.609	92.9347	-	-	-	-	-	-	-	-	-	79.6192
111.095	91.3203	-	-	-	-	-	-	-	-	-	79.6508
113.376	85.56	-	-	-	-	-	-	-	-	-	79.6151
110.727	106.272	-	-	-	-	-	-	-	-	-	79.6086
114.024	101.689	-	-	-	-	-	-	-	-	-	79.5971
109.298	88.0791	-	-	-	-	-	-	-	-	-	79.5987
111.567	69.7623	-	-	-	-	-	-	-	-	-	79.6188
114.181	83.259	-	-	-	-	-	-	-	-	-	79.5905
98.3346	88.9707	-	-	-	-	-	-	-	-	-	79.657
111.364	107.156	-	-	-	-	-	-	-	-	-	79.645
107.729	94.3935	-	-	-	-	-	-	-	-	-	79.6121
121.298	85.9882	-	-	-	-	-	-	-	-	-	79.6231
105.387	79.9911	-	-	-	-	-	-	-	-	-	79.6202
117.224	49.2544	-	-	-	-	-	-	-	-	-	79.6198
111.464	68.9996	-	-	-	-	-	-	-	-	-	79.5926
120.819	84.8694	-	-	-	-	-	-	-	-	-	79.6285
116.585	91.6933	-	-	-	-	-	-	-	-	-	79.6496
114.785	87.4058	-	-	-	-	-	-	-	-	-	79.6122
107.403	85.5952	-	-	-	-	-	-	-	-	-	79.6183
110.635	53.8137	-	-	-	-	-	-	-	-	-	79.6138
105.168	86.9987	-	-	-	-	-	-	-	-	-	79.6694
99.0986	73.7392	-	-	-	-	-	-	-	-	-	79.6135
107.485	83.7878	-	-	-	-	-	-	-	-	-	79.6003
107.292	100.942	-	-	-	-	-	-	-	-	-	79.6542
107.881	94.3779	-	-	-	-	-	-	-	-	-	79.5997
111.358	83.0395	-	-	-	-	-	-	-	-	-	79.6276
117.111	86.7372	-	-	-	-	-	-	-	-	-	79.6212
115.18	84.5916	-	-	-	-	-	-	-	-	-	79.6154
111.706	93.3995	-	-	-	-	-	-	-	-	-	79.6892
110.967	81.5254	-	-	-	-	-	-	-	-	-	79.6325
114.875	74.6659	-	-	-	-	-	-	-	-	-	79.6134
107.397	93.016	-	-	-	-	-	-	-	-	-	79.6233
106.563	78.5928	-	-	-	-	-	-	-	-	-	79.6007
114.01	96.3564	-	-	-	-	-	-	-	-	-	79.5956
111.008	99.885	-	-	-	-	-	-	-	-	-	79.6154
102.911	99.576	-	-	-	-	-	-	-	-	-	79.6467
107.899	81.3108	-	-	-	-	-	-	-	-	-	79.6581
118.091	89.9482	-	-	-	-	-	-	-	-	-	79.6326
108.58	82.5598	-	-	-	-	-	-	-	-	-	79.6241
107.061	93.9516	-	-	-	-	-	-	-	-	-	79.6346
118.024	99.7799	-	-	-	-	-	-	-	-	-	79.6438
105.8	88.5376	-	-	-	-	-	-	-	-	-	79.6014
112.191	79.7592	-	-	-	-	-	-	-	-	-	79.6472
107.646	90.3162	-	-	-	-	-	-	-	-	-	79.6281
111.102	66.9032	-	-	-	-	-	-	-	-	-	79.6051
113.076	64.0429	-	-	-	-	-	-	-	-	-	79.6428
104.842	66.5738	-	-	-	-	-	-	-	-	-	79.6435
103.324	75.6475	-	-	-	-	-	-	-	-	-	79.6115
118.119	100.819	-	-	-	-	-	-	-	-	-	79.6358
111.089	88.1822	-	-	-	-	-	-	-	-	-	79.6534
109.711	86.2079	-	-	-	-	-	-	-	-	-	79.6222
105.85	86.5876	-	-	-	-	-	-	-	-	-	79.5969
103.879	86.3464	-	-	-	-	-	-	-	-	-	79.5784
106.054	82.8412	-	-	-	-	-	-	-	-	-	79.6541
109.411	96.5566	-	-	-	-	-	-	-	-	-	79.6123
108.754	105.761	-	-	-	-	-	-	-	-	-	79.6312
110.507	66.0559	-	-	-	-	-	-	-	-	-	79.6162
114.993	95.5998	-	-	-	-	-	-	-	-	-	79.6176
103.879	88.563	-	-	-	-	-	-	-	-	-	79.6163
102.098	82.8714	-	-	-	-	-	-	-	-	-	79.6098
113.166	102.336	-	-	-	-	-	-	-	-	-	79.6257
106.129	88.3514	-	-	-	-	-	-	-	-	-	79.6477
110.595	78.0499	-	-	-	-	-	-	-	-	-	79.6661
111.119	90.9541	-	-	-	-	-	-	-	-	-	79.618
110.823	83.2727	-	-	-	-	-	-	-	-	-	79.6159
104.443	93.5813	-	-	-	-	-	-	-	-	-	79.6003
103.257	86.0238	-	-	-	-	-	-	-	-	-	79.6233
106.395	92.7736	-	-	-	-	-	-	-	-	-	79.6341
117.086	73.2255	-	-	-	-	-	-	-	-	-	79.6363
112.314	88.6061	-	-	-	-	-	-	-	-	-	79.6621
110.187	77.4606	-	-	-	-	-	-	-	-	-	79.6027
113.414	107.151	-	-	-	-	-	-	-	-	-	79.6005
105.863	94.6663	-	-	-	-	-	-	-	-	-	79.6526
111.154	48.3161	-	-	-	-	-	-	-	-	-	79.6274
115.205	107.921	-	-	-	-	-	-	-	-	-	79.5969
110.169	84.6905	-	-	-	-	-	-	-	-	-	79.65
117.551	90.3262	-	-	-	-	-	-	-	-	-	79.6083
106.925	74.0039	-	-	-	-	-	-	-	-	-	79.6244
111.228	59.6262	-	-	-	-	-	-	-	-	-	79.5995
109.917	96.9155	-	-	-	-	-	-	-	-	-	79.6085
99.0317	76.1739	-	-	-	-	-	-	-	-	-	79.6239
106.33	95.7225	-	-	-	-	-	-	-	-	-	79.6273
112.25	100.269	-	-	-	-	-	-	-	-	-	79.5858
111.411	46.1853	-	-	-	-	-	-	-	-	-	79.6496
111.723	66.3711	-	-	-	-	-	-	-	-	-	79.6055
102.206	84.6991	-	-	-	-	-	-	-	-	-	79.6051
113.445	61.1135	-	-	-	-	-	-	-	-	-	79.6139
117.055	90.2566	-	-	-	-	-	-	-	-	-	79.5831
117.912	82.9625	-	-	-	-	-	-	-	-	-	79.6426
111.125	68.5904	-	-	-	-	-	-	-	-	-	79.6339
102.914	81.0197	-	-	-	-	-	-	-	-	-	79.6189
111.721	94.6578	-	-	-	-	-	-	-	-	-	79.6007
116.402	98.5181	-	-	-	-	-	-	-	-	-	79.6115
110.187	87.0587	-	-	-	-	-	-	-	-	-	79.6336
116.817	95.5788	-	-	-	-	-	-	-	-	-	79.6552
108.864	94.193	-	-	-	-	-	-	-	-	-	79.5924
122.167	77.646	-	-	-	-	-	-	-	-	-	79.6299
113.707	95.3677	-	-	-	-	-	-	-	-	-	79.6132
108.842	96.7091	-	-	-	-	-	-	-	-	-	79.6329
108.478	90.5012	-	-	-	-	-	-	-	-	-	79.6128
102.277	88.8047	-	-	-	-	-	-	-	-	-	79.5886
114.099	87.388	-	-	-	-	-	-	-	-	-	79.5893
110.312	99.6045	-	-	-	-	-	-	-	-	-	79.6022
110.306	74.3961	-	-	-	-	-	-	-	-	-	79.6051
107.692	45.6392	-	-	-	-	-	-	-	-	-	79.6352
104.201	90.856	-	-	-	-	-	-	-	-	-	79.5915
112.556	91.7664	-	-	-	-	-	-	-	-	-	79.5775
106.027	93.4476	-	-	-	-	-	-	-	-	-	79.6374
105.012	102.428	-	-	-	-	-	-	-	-	-	79.6594
114.521	93.5744	-	-	-	-	-	-	-	-	-	79.6398
108.443	102.745	-	-	-	-	-	-	-	-	-	79.6174
121.553	76.0352	-	-	-	-	-	-	-	-	-	79.6517
111.392	100.435	-	-	-	-	-	-	-	-	-	79.6018
116.751	83.4122	-	-	-	-	-	-	-	-	-	79.6588
109.72	57.9447	-	-	-	-	-	-	-	-	-	79.6011
108.637	82.7827	-	-	-	-	-	-	-	-	-	79.6151
104.7	82.571	-	-	-	-	-	-	-	-	-	79.6324
112.475	90.1027	-	-	-	-	-	-	-	-	-	79.623
108.03	85.8925	-	-	-	-	-	-	-	-	-	79.6319
108	94.5737	-	-	-	-	-	-	-	-	-	79.667
112.922	86.2254	-	-	-	-	-	-	-	-	-	79.6013
112.309	65.2434	-	-	-	-	-	-	-	-	-	79.6231
109.726	85.8358	-	-	-	-	-	-	-	-	-	79.6274
113.35	98.1149	-	-	-	-	-	-	-	-	-	79.6573
121.068	96.7051	-	-	-	-	-	-	-	-	-	79.6412
117.132	90.8164	-	-	-	-	-	-	-	-	-	79.6428
107.429	79.9276	-	-	-	-	-	-	-	-	-	79.6487
114.026	80.379	-	-	-	-	-	-	-	-	-	79.63
112.645	87.7358	-	-	-	-	-	-	-	-	-	79.6113
107.375	88.3665	-	-	-	-	-	-	-	-	-	79.6444
115.411	91.2959	-	-	-	-	-	-	-	-	-	79.6616
103.221	87.7094	-	-	-	-	-	-	-	-	-	79.5909
113.55	77.0276	-	-	-	-	-	-	-	-	-	79.6244
106.93	90.4858	-	-	-	-	-	-	-	-	-	79.6409
109.087	87.6814	-	-	-	-	-	-	-	-	-	79.6244
104.695	63.465	-	-	-	-	-	-	-	-	-	79.6052
104.289	105.649	-	-	-	-	-	-	-	-	-	79.6037
111.496	85.4879	-	-	-	-	-	-	-	-	-	79.6373
112.633	93.5414	-	-	-	-	-	-	-	-	-	79.613
123.742	88.5362	-	-	-	-	-	-	-	-	-	79.6321
116.848	61.773	-	-	-	-	-	-	-	-	-	79.6291
110.076	101.598	-	-	-	-	-	-	-	-	-	79.6182
114.572	77.9924	-	-	-	-	-	-	-	-	-	79.6246
109.791	86.2491	-	-	-	-	-	-	-	-	-	79.6172
112.427	50.6836	-	-	-	-	-	-	-	-	-	79.6068
100.85	54.2443	-	-	-	-	-	-	-	-	-	79.6501
107.982	100.513	-	-	-	-	-	-	-	-	-	79.6233
116.365	101.744	-	-	-	-	-	-	-	-	-	79.6178
114.183	90.0037	-	-	-	-	-	-	-	-	-	79.6219
116.248	94.109	-	-	-	-	-	-	-	-	-	79.6076
101.763	82.5032	-	-	-	-	-	-	-	-	-	79.6266
112.64	89.5571	-	-	-	-	-	-	-	-	-	79.6159
109.978	89.3021	-	-	-	-	-	-	-	-	-	79.6014
120.666	103.184	-	-	-	-	-	-	-	-	-	79.6562
106.156	78.6832	-	-	-	-	-	-	-	-	-	79.6106
105.535	67.6992	-	-	-	-	-	-	-	-	-	79.6258
110.015	67.6793	-	-	-	-	-	-	-	-	-	79.6023
120.743	72.4656	-	-	-	-	-	-	-	-	-	79.5912
106.258	96.2638	-	-	-	-	-	-	-	-	-	79.6016
108.747	67.7383	-	-	-	-	-	-	-	-	-	79.6303
116.381	90.0764	-	-	-	-	-	-	-	-	-	79.6261
116.944	81.8391	-	-	-	-	-	-	-	-	-	79.634
122.089	69.2514	-	-	-	-	-	-	-	-	-	79.628
101.535	45.1266	-	-	-	-	-	-	-	-	-	79.5962
104.819	85.8532	-	-	-	-	-	-	-	-	-	79.6222
102.932	94.073	-	-	-	-	-	-	-	-	-	79.633
114.526	77.0208	-	-	-	-	-	-	-	-	-	79.6271
122.561	90.1823	-	-	-	-	-	-	-	-	-	79.6272
116.046	85.3621	-	-	-	-	-	-	-	-	-	79.5895
116.369	93.9989	-	-	-	-	-	-	-	-	-	79.5981
105.378	75.0114	-	-	-	-	-	-	-	-	-	79.6173
116.088	79.6831	-	-	-	-	-	-	-	-	-	79.6475
108.214	94.2151	-	-	-	-	-	-	-	-	-	79.6134
102.385	96.1707	-	-	-	-	-	-	-	-	-	79.6241
110.343	83.957	-	-	-	-	-	-	-	-	-	79.6171
109.943	58.6463	-	-	-	-	-	-	-	-	-	79.5908
111.301	100.8	-	-	-	-	-	-	-	-	-	79.6149
119.831	90.7481	-	-	-	-	-	-	-	-	-	79.5995
117.958	100.787	-	-	-	-	-	-	-	-	-	79.6202
118.296	71.5486	-	-	-	-	-	-	-	-	-	79.6197
109.629	80.3221	-	-	-	-	-	-	-	-	-	79.6255
114.151	48.2238	-	-	-	-	-	-	-	-	-	79.6112
108.191	74.8525	-	-	-	-	-	-	-	-	-	79.6665
122.315	93.5005	-	-	-	-	-	-	-	-	-	79.597
102.666	101.334	-	-	-	-	-	-	-	-	-	79.5837
100.161	72.2618	-	-	-	-	-	-	-	-	-	79.6433
102.441	99.2517	-	-	-	-	-	-	-	-	-	79.6017
123.414	93.7122	-	-	-	-	-	-	-	-	-	79.6318
110.582	108.334	-	-	-	-	-	-	-	-	-	79.6603
113.421	90.8356	-	-	-	-	-	-	-	-	-	79.6304
111.366	86.7123	-	-	-	-	-	-	-	-	-	79.6518
120.977	72.0628	-	-	-	-	-	-	-	-	-	79.5939
112.493	102.906	-	-	-	-	-	-	-	-	-	79.6144
109.779	95.4606	-	-	-	-	-	-	-	-	-	79.6318
107.562	90.0357	-	-	-	-	-	-	-	-	-	79.643
121.236	77.911	-	-	-	-	-	-	-	-	-	79.6168
108.571	84.7893	-	-	-	-	-	-	-	-	-	79.6567
113.471	101.18	-	-	-	-	-	-	-	-	-	79.6352
124.205	78.841	-	-	-	-	-	-	-	-	-	79.6373
109.804	93.6069	-	-	-	-	-	-	-	-	-	79.6312
107.334	86.3175	-	-	-	-	-	-	-	-	-	79.6371
97.8373	94.774	-	-	-	-	-	-	-	-	-	79.6495
110.086	75.9379	-	-	-	-	-	-	-	-	-	79.6514
108.369	102.345	-	-	-	-	-	-	-	-	-	79.6387
111.151	63.1883	-	-	-	-	-	-	-	-	-	79.6474
99.8429	68.6124	-	-	-	-	-	-	-	-	-	79.598
109.301	87.2887	-	-	-	-	-	-	-	-	-	79.6169
101.96	102.753	-	-	-	-	-	-	-	-	-	79.6021
102.198	108.171	-	-	-	-	-	-	-	-	-	79.6065
108.739	103.594	-	-	-	-	-	-	-	-	-	79.6324
104.982	56.452	-	-	-	-	-	-	-	-	-	79.5902
109.562	89.4574	-	-	-	-	-	-	-	-	-	79.6089
115.217	77.3903	-	-	-	-	-	-	-	-	-	79.6186
98.7598	97.3741	-	-	-	-	-	-	-	-	-	79.6176
108.21	88.6536	-	-	-	-	-	-	-	-	-	79.6614
115.497	72.048	-	-	-	-	-	-	-	-	-	79.6295
120.29	93.5051	-	-	-	-	-	-	-	-	-	79.6121
114.232	78.8212	-	-	-	-	-	-	-	-	-	79.605
115.569	90.933	-	-	-	-	-	-	-	-	-	79.5743
114.035	100.447	-	-	-	-	-	-	-	-	-	79.603
109.22	99.0778	-	-	-	-	-	-	-	-	-	79.585
108.506	72.1614	-	-	-	-	-	-	-	-	-	79.6136
106.124	85.433	-	-	-	-	-	-	-	-	-	79.6222
110.552	96.3045	-	-	-	-	-	-	-	-	-	79.6103
110.738	90.2285	-	-	-	-	-	-	-	-	-	79.6194
105.337	54.482	-	-	-	-	-	-	-	-	-	79.6326
119.044	97.7929	-	-	-	-	-	-	-	-	-	79.6051
111.572	64.4562	-	-	-	-	-	-	-	-	-	79.6526
108.776	104.671	-	-	-	-	-	-	-	-	-	79.6474
115.685	71.6761	-	-	-	-	-	-	-	-	-	79.6296
113.806	100.805	-	-	-	-	-	-	-	-	-	79.6151
114.04	92.8161	-	-	-	-	-	-	-	-	-	79.6453
99.6964	100.303	-	-	-	-	-	-	-	-	-	79.5979
120.182	83.436	-	-	-	-	-	-	-	-	-	79.5944
110.134	83.9899	-	-	-	-	-	-	-	-	-	79.6041
112.766	92.7052	-	-	-	-	-	-	-	-	-	79.6177
101.403	86.6517	-	-	-	-	-	-	-	-	-	79.622
120.108	95.2918	-	-	-	-	-	-	-	-	-	79.6096
103.519	102.423	-	-	-	-	-	-	-	-	-	79.6011
106.581	83.8556	-	-	-	-	-	-	-	-	-	79.6293
110.444	79.537	-	-	-	-	-	-	-	-	-	79.5946
115.514	87.1792	-	-	-	-	-	-	-	-	-	79.5962
110.41	91.4351	-	-	-	-	-	-	-	-	-	79.6098
112.751	91.7067	-	-	-	-	-	-	-	-	-	79.6268
117.182	94.8347	-	-	-	-	-	-	-	-	-	79.6278
115.416	81.2687	-	-	-	-	-	-	-	-	-	79.6237
98.7913	65.049	-	-	-	-	-	-	-	-	-	79.6302
116.892	99.6898	-	-	-	-	-	-	-	-	-	79.6364
114.815	85.369	-	-	-	-	-	-	-	-	-	79.6258
121.701	96.4822	-	-	-	-	-	-	-	-	-	79.6071
105.414	87.9318	-	-	-	-	-	-	-	-	-	79.6587
115.168	58.6281	-	-	-	-	-	-	-	-	-	79.6173
115.811	103.054	-	-	-	-	-	-	-	-	-	79.6116
114.769	88.5344	-	-	-	-	-	-	-	-	-	79.5978
111.287	102.285	-	-	-	-	-	-	-	-	-	79.6215
107.529	66.7359	-	-	-	-	-	-	-	-	-	79.6366
111.486	110.742	-	-	-	-	-	-	-	-	-	79.6044
110.269	75.434	-	-	-	-	-	-	-	-	-	79.5772
110.699	98.959	-	-	-	-	-	-	-	-	-	79.663
107.703	95.2326	-	-	-	-	-	-	-	-	-	79.6432
118.485	91.6372	-	-	-	-	-	-	-	-	-	79.6338
111.81	95.7473	-	-	-	-	-	-	-	-	-	79.5934
117.393	105.767	-	-	-	-	-	-	-	-	-	79.6335
110.199	85.1473	-	-	-	-	-	-	-	-	-	79.6004
108.878	79.2528	-	-	-	-	-	-	-	-	-	79.6194
113.674	89.3196	-	-	-	-	-	-	-	-	-	79.6374
106.463	90.6689	-	-	-	-	-	-	-	-	-	79.6027
107.524	68.9338	-	-	-	-	-	-	-	-	-	79.6188
102.868	105.193	-	-	-	-	-	-	-	-	-	79.6565
105.319	82.9561	-	-	-	-	-	-	-	-	-	79.6048
90.9127	96.538	-	-	-	-	-	-	-	-	-	79.6154
113.564	59.4606	-	-	-	-	-	-	-	-	-	79.5702
104.966	91.8568	-	-	-	-	-	-	-	-	-	79.6314
120.884	81.9359	-	-	-	-	-	-	-	-	-	79.6027
106.595	86.9856	-	-	-	-	-	-	-	-	-	79.6307
103.45	75.4223	-	-	-	-	-	-	-	-	-	79.628
97.8638	99.7997	-	-	-	-	-	-	-	-	-	79.6408
107.433	84.7507	-	-	-	-	-	-	-	-	-	79.6208
111.021	82.3623	-	-	-	-	-	-	-	-	-	79.6315
118.22	99.6748	-	-	-	-	-	-	-	-	-	79.5919
107.555	85.6939	-	-	-	-	-	-	-	-	-	79.627
117.249	74.5782	-	-	-	-	-	-	-	-	-	79.5921
113.481	79.0263	-	-	-	-	-	-	-	-	-	79.6138
115.182	106.347	-	-	-	-	-	-	-	-	-	79.6482
112.143	92.7551	-	-	-	-	-	-	-	-	-	79.6127
105.604	78.5205	-	-	-	-	-	-	-	-	-	79.619
109.884	89.2077	-	-	-	-	-	-	-	-	-	79.6613
114.238	85.6058	-	-	-	-	-	-	-	-	-	79.6331
117.53	91.0489	-	-	-	-	-	-	-	-	-	79.6493
116.485	104.083	-	-	-	-	-	-	-	-	-	79.619
105.231	96.0293	-	-	-	-	-	-	-	-	-	79.6285
114.107	82.1821	-	-	-	-	-	-	-	-	-	79.6124
116.862	78.603	-	-	-	-	-	-	-	-	-	79.6115
112.585	64.3928	-	-	-	-	-	-	-	-	-	79.622
113.26	80.3338	-	-	-	-	-	-	-	-	-	79.6548
110.276	43.5633	-	-	-	-	-	-	-	-	-	79.6484
112.318	87.4308	-	-	-	-	-	-	-	-	-	79.599
108.914	92.6342	-	-	-	-	-	-	-	-	-	79.6372
119.314	85.8524	-	-	-	-	-	-	-	-	-	79.6003
116.104	90.2813	-	-	-	-	-	-	-	-	-	79.6208
119.893	63.4442	-	-	-	-	-	-	-	-	-	79.5916
106.817	86.7086	-	-	-	-	-	-	-	-	-	79.6165
122.651	96.4123	-	-	-	-	-	-	-	-	-	79.5991
109.045	90.2144	-	-	-	-	-	-	-	-	-	79.6263
119.349	107.218	-	-	-	-	-	-	-	-	-	79.6221
118.476	79.8978	-	-	-	-	-	-	-	-	-	79.6444
98.2416	100.428	-	-	-	-	-	-	-	-	-	79.6406
110.098	85.1651	-	-	-	-	-	-	-	-	-	79.6409
111.748	88.266	-	-	-	-	-	-	-	-	-	79.5905
119.188	97.4063	-	-	-	-	-	-	-	-	-	79.5971
122.56	88.7683	-	-	-	-	-	-	-	-	-	79.6405
118.166	90.5041	-	-	-	-	-	-	-	-	-	79.6283
105.488	78.5074	-	-	-	-	-	-	-	-	-	79.6219
114.331	81.5329	-	-	-	-	-	-	-	-	-	79.6064
101.068	65.6672	-	-	-	-	-	-	-	-	-	79.6323
107.435	67.7887	-	-	-	-	-	-	-	-	-	79.6168
110.573	89.564	-	-	-	-	-	-	-	-	-	79.6055
105.615	77.6457	-	-	-	-	-	-	-	-	-	79.6226
116.57	82.9095	-	-	-	-	-	-	-	-	-	79.6239
118.936	74.1151	-	-	-	-	-	-	-	-	-	79.5935
120.569	75.049	-	-	-	-	-	-	-	-	-	79.6461
108.908	89.7778	-	-	-	-	-	-	-	-	-	79.6108
118.794	76.4614	-	-	-	-	-	-	-	-	-	79.5965
114.05	81.1518	-	-	-	-	-	-	-	-	-	79.5993
115.799	98.334	-	-	-	-	-	-	-	-	-	79.6091
110.853	83.5764	-	-	-	-	-	-	-	-	-	79.6294
114.383	79.069	-	-	-	-	-	-	-	-	-	79.6146
107.746	95.3981	-	-	-	-	-	-	-	-	-	79.6394
114.221	65.0151	-	-	-	-	-	-	-	-	-	79.6442
110.987	74.9176	-	-	-	-	-	-	-	-	-	79.6169
109.979	90.6343	-	-	-	-	-	-	-	-	-	79.6349
107.468	82.0638	-	-	-	-	-	-	-	-	-	79.6069
113.791	42.7622	-	-	-	-	-	-	-	-	-	79.6247
111.804	67.906	-	-	-	-	-	-	-	-	-	79.6262
104.213	97.9352	-	-	-	-	-	-	-	-	-	79.6235
104.501	94.4086	-	-	-	-	-	-	-	-	-	79.6428
102.375	95.7876	-	-	-	-	-	-	-	-	-	79.6172
103.952	98.2008	-	-	-	-	-	-	-	-	-	79.6194
109.999	100.362	-	-	-	-	-	-	-	-	-	79.6424
118.22	49.4721	-	-	-	-	-	-	-	-	-	79.5711
114.447	92.638	-	-	-	-	-	-	-	-	-	79.6377
116.17	95.9954	-	-	-	-	-	-	-	-	-	79.6099
110.345	81.1546	-	-	-	-	-	-	-	-	-	79.5875
118.72	82.49	-	-	-	-	-	-	-	-	-	79.6225
112.501	69.3384	-	-	-	-	-	-	-	-	-	79.622
116.312	83.8379	-	-	-	-	-	-	-	-	-	79.6052
116.393	88.3633	-	-	-	-	-	-	-	-	-	79.586
104.399	89.7099	-	-	-	-	-	-	-	-	-	79.6061
101.833	105.192	-	-	-	-	-	-	-	-	-	79.6008
104.46	79.0007	-	-	-	-	-	-	-	-	-	79.6121
110.964	85.8944	-	-	-	-	-	-	-	-	-	79.6386
113.483	94.2681	-	-	-	-	-	-	-	-	-	79.6399
108.972	73.6383	-	-	-	-	-	-	-	-	-	79.6098
114.023	85.3768	-	-	-	-	-	-	-	-	-	79.6118
104.037	92.942	-	-	-	-	-	-	-	-	-	79.5825
112.525	93.9277	-	-	-	-	-	-	-	-	-	79.6043
103.613	94.7813	-	-	-	-	-	-	-	-	-	79.6269
109.047	93.4851	-	-	-	-	-	-	-	-	-	79.6134
105.115	93.6854	-	-	-	-	-	-	-	-	-	79.644
115.978	84.1491	-	-	-	-	-	-	-	-	-	79.6091
109.682	86.2749	-	-	-	-	-	-	-	-	-	79.6107
116.126	88.2204	-	-	-	-	-	-	-	-	-	79.6415
118.96	89.2706	-	-	-	-	-	-	-	-	-	79.6269
123.196	53.1516	-	-	-	-	-	-	-	-	-	79.6142
109.354	97.6168	-	-	-	-	-	-	-	-	-	79.614
98.4136	85.9889	-	-	-	-	-	-	-	-	-	79.629
119.308	87.8964	-	-	-	-	-	-	-	-	-	79.6437
114.609	83.1086	-	-	-	-	-	-	-	-	-	79.5884
116.885	96.4333	-	-	-	-	-	-	-	-	-	79.6096
105.635	60.9771	-	-	-	-	-	-	-	-	-	79.6073
121.888	87.0737	-	-	-	-	-	-	-	-	-	79.5867
113.527	98.5899	-	-	-	-	-	-	-	-	-	79.614
114.365	82.3128	-	-	-	-	-	-	-	-	-	79.6128
118.232	90.68	-	-	-	-	-	-	-	-	-	79.6545
106.32	90.7348	-	-	-	-	-	-	-	-	-	79.6191
110.047	99.6631	-	-	-	-	-	-	-	-	-	79.6367
114.451	90.9192	-	-	-	-	-	-	-	-	-	79.5949
113.838	96.5232	-	-	-	-	-	-	-	-	-	79.62
111.675	94.3906	-	-	-	-	-	-	-	-	-	79.5924
102.073	86.8307	-	-	-	-	-	-	-	-	-	79.6115
104.169	55.8935	-	-	-	-	-	-	-	-	-	79.6138
108.385	100.798	-	-	-	-	-	-	-	-	-	79.6124
106.763	97.1655	-	-	-	-	-	-	-	-	-	79.6134
107.243	63.4698	-	-	-	-	-	-	-	-	-	79.6465
128.625	94.0997	-	-	-	-	-	-	-	-	-	79.5925
103.447	85.6736	-	-	-	-	-	-	-	-	-	79.5926
112.345	99.0035	-	-	-	-	-	-	-	-	-	79.6149
109.747	71.2348	-	-	-	-	-	-	-	-	-	79.5956
120.982	65.5983	-	-	-	-	-	-	-	-	-	79.6366
110.086	85.8825	-	-	-	-	-	-	-	-	-	79.6471
109.827	95.3888	-	-	-	-	-	-	-	-	-	79.6035
118.427	88.9416	-	-	-	-	-	-	-	-	-	79.6196
110.43	78.4344	-	-	-	-	-	-	-	-	-	79.624
104.511	71.3135	-	-	-	-	-	-	-	-	-	79.6364
114.108	92.969	-	-	-	-	-	-	-	-	-	79.6194
107.013	84.9048	-	-	-	-	-	-	-	-	-	79.6376
119.324	101.751	-	-	-	-	-	-	-	-	-	79.6426
120.278	98.0792	-	-	-	-	-	-	-	-	-	79.622
114.375	98.809	-	-	-	-	-	-	-	-	-	79.6114
110.148	73.1714	-	-	-	-	-	-	-	-	-	79.6
102.152	82.5532	-	-	-	-	-	-	-	-	-	79.5937
106.402	93.2806	-	-	-	-	-	-	-	-	-	79.5893
108.875	104.391	-	-	-	-	-	-	-	-	-	79.6039
108.812	89.6913	-	-	-	-	-	-	-	-	-	79.6484
106.56	51.294	-	-	-	-	-	-	-	-	-	79.6117
115.768	99.3752	-	-	-	-	-	-	-	-	-	79.6427
102.683	82.188	-	-	-	-	-	-	-	-	-	79.6421
119.577	79.6151	-	-	-	-	-	-	-	-	-	79.6263
112.859	102.681	-	-	-	-	-	-	-	-	-	79.6019
120.885	102.976	-	-	-	-	-	-	-	-	-	79.6085
105.458	85.4314	-	-	-	-	-	-	-	-	-	79.6326
112.761	101.797	-	-	-	-	-	-	-	-	-	79.6689
116.112	87.1165	-	-	-	-	-	-	-	-	-	79.6199
110.84	92.2665	-	-	-	-	-	-	-	-	-	79.6447
104.949	103.028	-	-	-	-	-	-	-	-	-	79.6573
120.344	103.488	-	-	-	-	-	-	-	-	-	79.617
103.797	81.6625	-	-	-	-	-	-	-	-	-	79.6041
105.273	62.827	-	-	-	-	-	-	-	-	-	79.6068
107.865	66.4287	-	-	-	-	-	-	-	-	-	79.6169
115.942	81.2588	-	-	-	-	-	-	-	-	-	79.6309
116.999	95.413	-	-	-	-	-	-	-	-	-	79.6209
109.845	90.338	-	-	-	-	-	-	-	-	-	79.5809
114.859	82.4707	-	-	-	-	-	-	-	-	-	79.593
104.822	68.4459	-	-	-	-	-	-	-	-	-	79.6328
118.496	100.315	-	-	-	-	-	-	-	-	-	79.6049
102.634	101.783	-	-	-	-	-	-	-	-	-	79.6366
116.73	110.411	-	-	-	-	-	-	-	-	-	79.6218
108.671	92.8596	-	-	-	-	-	-	-	-	-	79.6513
113.084	92.4377	-	-	-	-	-	-	-	-	-	79.6596
113.127	77.7017	-	-	-	-	-	-	-	-	-	79.6241
111.514	82.4625	-	-	-	-	-	-	-	-	-	79.6356
112.419	99.4556	-	-	-	-	-	-	-	-	-	79.6163
117.918	103.697	-	-	-	-	-	-	-	-	-	79.5493
106.806	68.7651	-	-	-	-	-	-	-	-	-	79.5952
108.99	98.124	-	-	-	-	-	-	-	-	-	79.6437
110.814	91.2387	-	-	-	-	-	-	-	-	-	79.6179
111.719	86.1535	-	-	-	-	-	-	-	-	-	79.6559
116.579	96.3537	-	-	-	-	-	-	-	-	-	79.6179
109.497	87.0778	-	-	-	-	-	-	-	-	-	79.589
113.109	65.8176	-	-	-	-	-	-	-	-	-	79.6244
110.562	86.7203	-	-	-	-	-	-	-	-	-	79.6311
111.738	76.9819	-	-	-	-	-	-	-	-	-	79.6268
108.693	89.1869	-	-	-	-	-	-	-	-	-	79.6329
109.308	74.5717	-	-	-	-	-	-	-	-	-	79.6341
109.317	94.4005	-	-	-	-	-	-	-	-	-	79.6173
107.344	86.9718	-	-	-	-	-	-	-	-	-	79.6445
114.438	87.1845	-	-	-	-	-	-	-	-	-	79.5982
108.837	81.1167	-	-	-	-	-	-	-	-	-	79.6672
115.169	78.8603	-	-	-	-	-	-	-	-	-	79.6548
102.25	73.0401	-	-	-	-	-	-	-	-	-	79.5743
109.846	81.6898	-	-	-	-	-	-	-	-	-	79.6338
110.675	79.8429	-	-	-	-	-	-	-	-	-	79.599
113.103	80.6094	-	-	-	-	-	-	-	-	-	79.587
110.263	51.9969	-	-	-	-	-	-	-	-	-	79.6229
103.149	68.6532	-	-	-	-	-	-	-	-	-	79.6092
102.403	83.8175	-	-	-	-	-	-	-	-	-	79.6408
119.601	69.292	-	-	-	-	-	-	-	-	-	79.6088
112.287	81.8807	-	-	-	-	-	-	-	-	-	79.6407
101.329	66.7858	-	-	-	-	-	-	-	-	-	79.6513
108.461	63.7324	-	-	-	-	-	-	-	-	-	79.5894
113.269	86.4499	-	-	-	-	-	-	-	-	-	79.6091
105.893	89.9477	-	-	-	-	-	-	-	-	-	79.5924
110.419	89.9488	-	-	-	-	-	-	-	-	-	79.603
115.104	76.7581	-	-	-	-	-	-	-	-	-	79.6534
111.175	89.6927	-	-	-	-	-	-	-	-	-	79.6269
117.413	76.4774	-	-	-	-	-	-	-	-	-	79.6171
106.878	87.8205	-	-	-	-	-	-	-	-	-	79.6376
111.573	84.0011	-	-	-	-	-	-	-	-	-	79.6364
109.885	61.5728	-	-	-	-	-	-	-	-	-	79.5914
102.95	64.1145	-	-	-	-	-	-	-	-	-	79.6504
97.2273	95.4716	-	-	-	-	-	-	-	-	-	79.6313
112.043	99.9685	-	-	-	-	-	-	-	-	-	79.6328
112.553	86.4241	-	-	-	-	-	-	-	-	-	79.6081
103.964	79.7258	-	-	-	-	-	-	-	-	-	79.5906
108.859	87.604	-	-	-	-	-	-	-	-	-	79.5959
120.437	48.9736	-	-	-	-	-	-	-	-	-	79.6232
103.076	92.7016	-	-	-	-	-	-	-	-	-	79.609
116.254	100.633	-	-	-	-	-	-	-	-	-	79.6295
104.873	89.3009	-	-	-	-	-	-	-	-	-	79.6003
105.651	82.1755	-	-	-	-	-	-	-	-	-	79.5877
112.493	86.1043	-	-	-	-	-	-	-	-	-	79.6245
102.242	80.4439	-	-	-	-	-	-	-	-	-	79.6187
104.902	84.9053	-	-	-	-	-	-	-	-	-	79.5841
119.672	84.7788	-	-	-	-	-	-	-	-	-	79.595
123.884	79.5695	-	-	-	-	-	-	-	-	-	79.618
112.237	92.6047	-	-	-	-	-	-	-	-	-	79.6336
114.82	89.1262	-	-	-	-	-	-	-	-	-	79.6212
112.746	43.7497	-	-	-	-	-	-	-	-	-	79.6509
114.154	99.4259	-	-	-	-	-	-	-	-	-	79.6458
100.135	100.225	-	-	-	-	-	-	-	-	-	79.6399
105.184	87.7518	-	-	-	-	-	-	-	-	-	79.6263
102.674	98.8636	-	-	-	-	-	-	-	-	-	79.6207
115.154	65.2679	-	-	-	-	-	-	-	-	-	79.6156
107.414	93.1748	-	-	-	-	-	-	-	-	-	79.59
109.609	89.2625	-	-	-	-	-	-	-	-	-	79.6102
108.172	82.9839	-	-	-	-	-	-	-	-	-	79.6169
106.473	84.1256	-	-	-	-	-	-	-	-	-	79.6289
113.269	83.488	-	-	-	-	-	-	-	-	-	79.6174
106.431	89.2665	-	-	-	-	-	-	-	-	-	79.5882
112.802	88.7946	-	-	-	-	-	-	-	-	-	79.5996
109.725	88.3974	-	-	-	-	-	-	-	-	-	79.6049
113.731	60.3413	-	-	-	-	-	-	-	-	-	79.5988
111.98	101.919	-	-	-	-	-	-	-	-	-	79.6523
114.81	70.9975	-	-	-	-	-	-	-	-	-	79.6266
97.8708	81.0803	-	-	-	-	-	-	-	-	-	79.6169
106.152	94.6737	-	-	-	-	-	-	-	-	-	79.6139
108.878	96.8154	-	-	-	-	-	-	-	-	-	79.6339
119.68	98.8837	-	-	-	-	-	-	-	-	-	79.6082
115.224	85.4817	-	-	-	-	-	-	-	-	-	79.628
107.58	97.6311	-	-	-	-	-	-	-	-	-	79.6173
114.365	104.211	-	-	-	-	-	-	-	-	-	79.6229
112.497	80.8423	-	-	-	-	-	-	-	-	-	79.6352
104.524	100.612	-	-	-	-	-	-	-	-	-	79.6406
111.189	99.1625	-	-	-	-	-	-	-	-	-	79.6097
96.3421	83.264	-	-	-	-	-	-	-	-	-	79.6178
112.338	74.3478	-	-	-	-	-	-	-	-	-	79.6065
119.88	60.3482	-	-	-	-	-	-	-	-	-	79.6584
104.642	85.327	-	-	-	-	-	-	-	-	-	79.6244
117.692	92.7873	-	-	-	-	-	-	-	-	-	79.6243
108.152	92.8826	-	-	-	-	-	-	-	-	-	79.6057
107.09	95.9094	-	-	-	-	-	-	-	-	-	79.6489
110.617	108.366	-	-	-	-	-	-	-	-	-	79.5989
109.817	94.0455	-	-	-	-	-	-	-	-	-	79.629
114.747	96.1116	-	-	-	-	-	-	-	-	-	79.6293
114.57	76.0736	-	-	-	-	-	-	-	-	-	79.657
118.838	93.3341	-	-	-	-	-	-	-	-	-	79.6462
121.369	88.8913	-	-	-	-	-	-	-	-	-	79.6252
108.874	99.6426	-	-	-	-	-	-	-	-	-	79.6167
106.359	67.7672	-	-	-	-	-	-	-	-	-	79.6306
121.188	87.3575	-	-	-	-	-	-	-	-	-	79.6594
100.733	77.2388	-	-	-	-	-	-	-	-	-	79.5973
109.169	95.6275	-	-	-	-	-	-	-	-	-	79.6323
108.87	93.2443	-	-	-	-	-	-	-	-	-	79.5742
112.757	88.5864	-	-	-	-	-	-	-	-	-	79.6463
102.031	92.6683	-	-	-	-	-	-	-	-	-	79.63
112.887	90.5525	-	-	-	-	-	-	-	-	-	79.6137
110.622	94.2114	-	-	-	-	-	-	-	-	-	79.6392
110.111	80.8429	-	-	-	-	-	-	-	-	-	79.6215
96.7135	91.1641	-	-	-	-	-	-	-	-	-	79.6298
126.035	98.7879	-	-	-	-	-	-	-	-	-	79.6176
114.298	85.1167	-	-	-	-	-	-	-	-	-	79.6356
122.226	66.7556	-	-	-	-	-	-	-	-	-	79.6585
116.29	87.079	-	-	-	-	-	-	-	-	-	79.6278
109.93	63.8823	-	-	-	-	-	-	-	-	-	79.6375
116.356	79.7381	-	-	-	-	-	-	-	-	-	79.6037
113.4	98.2473	-	-	-	-	-	-	-	-	-	79.6271
106.37	86.4954	-	-	-	-	-	-	-	-	-	79.6425
103.192	97.6645	-	-	-	-	-	-	-	-	-	79.627
114.479	87.849	-	-	-	-	-	-	-	-	-	79.5928
109.771	71.7184	-	-	-	-	-	-	-	-	-	79.6165
108.444	101.128	-	-	-	-	-	-	-	-	-	79.6084
114.831	89.6803	-	-	-	-	-	-	-	-	-	79.6074
103.015	74.6946	-	-	-	-	-	-	-	-	-	79.5964
106.429	94.909	-	-	-	-	-	-	-	-	-	79.629
113.209	94.9895	-	-	-	-	-	-	-	-	-	79.6442
105.114	65.8507	-	-	-	-	-	-	-	-	-	79.6041
111.694	69.0094	-	-	-	-	-	-	-	-	-	79.6269
110.908	84.1241	-	-	-	-	-	-	-	-	-	79.623
114.073	85.5528	-	-	-	-	-	-	-	-	-	79.6235
117.455	85.2074	-	-	-	-	-	-	-	-	-	79.5899
119.364	94.029	-	-	-	-	-	-	-	-	-	79.61
108.31	94.5996	-	-	-	-	-	-	-	-	-	79.6262
111.4	70.1461	-	-	-	-	-	-	-	-	-	79.6303
120.754	94.2074	-	-	-	-	-	-	-	-	-	79.595
112.023	93.8774	-	-	-	-	-	-	-	-	-	79.6031
108.199	47.6722	-	-	-	-	-	-	-	-	-	79.6156
109.899	77.2124	-	-	-	-	-	-	-	-	-	79.5942
115.977	95.1178	-	-	-	-	-	-	-	-	-	79.6165
101.141	78.5512	-	-	-	-	-	-	-	-	-	79.6268
112.379	109.133	-	-	-	-	-	-	-	-	-	79.6037
129.861	98.9142	-	-	-	-	-	-	-	-	-	79.6046
108.214	95.864	-	-	-	-	-	-	-	-	-	79.612
106.207	73.356	-	-	-	-	-	-	-	-	-	79.6067
110.577	68.9485	-	-	-	-	-	-	-	-	-	79.6174
107.877	92.4016	-	-	-	-	-	-	-	-	-	79.6154
105.221	51.7298	-	-	-	-	-	-	-	-	-	79.6235
111.9	89.8117	-	-	-	-	-	-	-	-	-	79.5825
103.274	75.1632	-	-	-	-	-	-	-	-	-	79.6201
102.789	86.593	-	-	-	-	-	-	-	-	-	79.6115
106.309	82.9498	-	-	-	-	-	-	-	-	-	79.624
104.742	76.0172	-	-	-	-	-	-	-	-	-	79.6237
109.237	82.0219	-	-	-	-	-	-	-	-	-	79.6049
103.694	100.591	-	-	-	-	-	-	-	-	-	79.6099
107.672	83.2592	-	-	-	-	-	-	-	-	-	79.5982
107.021	77.8608	-	-	-	-	-	-	-	-	-	79.6403
111.389	83.191	-	-	-	-	-	-	-	-	-	79.6439
112.954	87.5673	-	-	-	-	-	-	-	-	-	79.6142
115.077	50.4452	-	-	-	-	-	-	-	-	-	79.6061
105.549	93.4014	-	-	-	-	-	-	-	-	-	79.6496
112.813	94.0793	-	-	-	-	-	-	-	-	-	79.641
96.9616	55.9134	-	-	-	-	-	-	-	-	-	79.635
120.397	95.5319	-	-	-	-	-	-	-	-	-	79.6366
113.968	98.3444	-	-	-	-	-	-	-	-	-	79.5942
114.055	99.0476	-	-	-	-	-	-	-	-	-	79.6565
114.928	93.057	-	-	-	-	-	-	-	-	-	79.5988
105.997	67.1216	-	-	-	-	-	-	-	-	-	79.604
106.146	99.3679	-	-	-	-	-	-	-	-	-	79.6383
110.394	70.5867	-	-	-	-	-	-	-	-	-	79.6009
109.119	94.1915	-	-	-	-	-	-	-	-	-	79.6291
115.993	83.8687	-	-	-	-	-	-	-	-	-	79.589
115.214	83.6333	-	-	-	-	-	-	-	-	-	79.6223
103.634	71.4091	-	-	-	-	-	-	-	-	-	79.6653
102.208	98.9709	-	-	-	-	-	-	-	-	-	79.6028
108.214	97.6934	-	-	-	-	-	-	-	-	-	79.6294
110.844	89.9232	-	-	-	-	-	-	-	-	-	79.6185
114.715	77.3773	-	-	-	-	-	-	-	-	-	79.5953
112.681	89.1679	-	-	-	-	-	-	-	-	-	79.587
100.444	91.867	-	-	-	-	-	-	-	-	-	79.6304
101.397	105.9	-	-	-	-	-	-	-	-	-	79.656
118.23	88.7765	-	-	-	-	-	-	-	-	-	79.6398
109.029	104.812	-	-	-	-	-	-	-	-	-	79.6232
109.911	84.5937	-	-	-	-	-	-	-	-	-	79.6299
111.806	78.2536	-	-	-	-	-	-	-	-	-	79.6553
111.56	83.3513	-	-	-	-	-	-	-	-	-	79.5944
110.483	80.7472	-	-	-	-	-	-	-	-	-	79.6317
109.599	96.552	-	-	-	-	-	-	-	-	-	79.5952
105.904	77.7481	-	-	-	-	-	-	-	-	-	79.5763
107.396	102.013	-	-	-	-	-	-	-	-	-	79.6278
106.376	53.7607	-	-	-	-	-	-	-	-	-	79.6286
118.647	72.3971	-	-	-	-	-	-	-	-	-	79.638
115.353	104.165	-	-	-	-	-	-	-	-	-	79.6261
103.692	74.4224	-	-	-	-	-	-	-	-	-	79.6193
118.019	92.8549	-	-	-	-	-	-	-	-	-	79.6166
102.77	49.3479	-	-	-	-	-	-	-	-	-	79.624
108.39	67.0558	-	-	-	-	-	-	-	-	-	79.6212
112.981	76.6939	-	-	-	-	-	-	-	-	-	79.5896
109.109	90.2537	-	-	-	-	-	-	-	-	-	79.6175
104.803	90.3198	-	-	-	-	-	-	-	-	-	79.6135
104.034	99.8481	-	-	-	-	-	-	-	-	-	79.6618
106.835	91.4519	-	-	-	-	-	-	-	-	-	79.6264
107.985	86.9204	-	-	-	-	-	-	-	-	-	79.5836
105.098	56.4135	-	-	-	-	-	-	-	-	-	79.6241
112.812	89.8209	-	-	-	-	-	-	-	-	-	79.6336
108.778	96.6369	-	-	-	-	-	-	-	-	-	79.6349
111.205	87.3133	-	-	-	-	-	-	-	-	-	79.6024
103.952	84.5461	-	-	-	-	-	-	-	-	-	79.6082
115.22	81.2724	-	-	-	-	-	-	-	-	-	79.6138
107.634	89.7009	-	-	-	-	-	-	-	-	-	79.6278
106.753	100.936	-	-	-	-	-	-	-	-	-	79.5757
112.021	105.153	-	-	-	-	-	-	-	-	-	79.6019
109.163	60.4887	-	-	-	-	-	-	-	-	-	79.602
100.478	65.347	-	-	-	-	-	-	-	-	-	79.6312
112.271	85.5874	-	-	-	-	-	-	-	-	-	79.62
107.999	81.9768	-	-	-	-	-	-	-	-	-	79.6013
105.806	79.2884	-	-	-	-	-	-	-	-	-	79.625
112.504	102.978	-	-	-	-	-	-	-	-	-	79.6145
113.12	108.203	-	-	-	-	-	-	-	-	-	79.6125
115.359	46.968	-	-	-	-	-	-	-	-	-	79.5995
113.101	94.0567	-	-	-	-	-	-	-	-	-	79.6336
110.643	97.7667	-	-	-	-	-	-	-	-	-	79.62
108.496	81.8947	-	-	-	-	-	-	-	-	-	79.6071
107.783	91.204	-	-	-	-	-	-	-	-	-	79.6208
116.951	97.3584	-	-	-	-	-	-	-	-	-	79.6185
119.654	76.1375	-	-	-	-	-	-	-	-	-	79.5895
114.387	82.6465	-	-	-	-	-	-	-	-	-	79.6271
114.87	86.7586	-	-	-	-	-	-	-	-	-	79.6051
110.815	45.2725	-	-	-	-	-	-	-	-	-	79.6006
113.288	103.035	-	-	-	-	-	-	-	-	-	79.6205
114.762	85.9265	-	-	-	-	-	-	-	-	-	79.6455
109.356	95.2401	-	-	-	-	-	-	-	-	-	79.6085
108.385	60.9383	-	-	-	-	-	-	-	-	-	79.6147
111.494	95.0548	-	-	-	-	-	-	-	-	-	79.6087
101.957	86.4212	-	-	-	-	-	-	-	-	-	79.604
113.699	95.8589	-	-	-	-	-	-	-	-	-	79.6352
110.777	82.6396	-	-	-	-	-	-	-	-	-	79.6063
111.428	89.0681	-	-	-	-	-	-	-	-	-	79.626
112.569	76.4701	-	-	-	-	-	-	-	-	-	79.6254
120.203	98.7502	-	-	-	-	-	-	-	-	-	79.603
106.998	83.3629	-	-	-	-	-	-	-	-	-	79.6668
108.249	102.433	-	-	-	-	-	-	-	-	-	79.6064
114.478	84.8784	-	-	-	-	-	-	-	-	-	79.6479
108.263	68.6672	-	-	-	-	-	-	-	-	-	79.6255
102.469	85.3913	-	-	-	-	-	-	-	-	-	79.6353
113.24	94.0302	-	-	-	-	-	-	-	-	-	79.6186
111.798	82.4662	-	-	-	-	-	-	-	-	-	79.6087
111.624	73.733	-	-	-	-	-	-	-	-	-	79.6333
108.398	53.0017	-	-	-	-	-	-	-	-	-	79.6219
109.715	87.7375	-	-	-	-	-	-	-	-	-	79.6325
119.168	91.1546	-	-	-	-	-	-	-	-	-	79.6143
105.253	88.5671	-	-	-	-	-	-	-	-	-	79.5787
119.264	93.6684	-	-	-	-	-	-	-	-	-	79.592
124.475	78.8188	-	-	-	-	-	-	-	-	-	79.5978
114.639	94.1484	-	-	-	-	-	-	-	-	-	79.5987
108.739	100.761	-	-	-	-	-	-	-	-	-	79.6107
112.339	88.1366	-	-	-	-	-	-	-	-	-	79.6174
113.173	90.2686	-	-	-	-	-	-	-	-	-	79.6242
115.438	97.1257	-	-	-	-	-	-	-	-	-	79.6228
105.646	99.9007	-	-	-	-	-	-	-	-	-	79.6265
114.638	84.125	-	-	-	-	-	-	-	-	-	79.6562
109.725	85.8054	-	-	-	-	-	-	-	-	-	79.6115
114.435	96.4283	-	-	-	-	-	-	-	-	-	79.5907
109.368	100.282	-	-	-	-	-	-	-	-	-	79.6278
120.6	86.499	-	-	-	-	-	-	-	-	-	79.615
108.278	84.9307	-	-	-	-	-	-	-	-	-	79.5964
116.917	85.1707	-	-	-	-	-	-	-	-	-	79.6371
116.946	82.8276	-	-	-	-	-	-	-	-	-	79.5776
118.345	96.9491	-	-	-	-	-	-	-	-	-	79.6396
119.321	94.0301	-	-	-	-	-	-	-	-	-	79.6116
119.43	92.3346	-	-	-	-	-	-	-	-	-	79.6154
121.817	102.486	-	-	-	-	-	-	-	-	-	79.6197
108.228	83.9437	-	-	-	-	-	-	-	-	-	79.6545
110.427	99.9001	-	-	-	-	-	-	-	-	-	79.647
109.874	85.7842	-	-	-	-	-	-	-	-	-	79.5999
111.722	88.9147	-	-	-	-	-	-	-	-	-	79.6357
109.434	92.4059	-	-	-	-	-	-	-	-	-	79.5982
105.374	92.7612	-	-	-	-	-	-	-	-	-	79.6361
105.769	82.686	-	-	-	-	-	-	-	-	-	79.5775
112.624	71.6744	-	-	-	-	-	-	-	-	-	79.5899
115.456	94.2902	-	-	-	-	-	-	-	-	-	79.6154
104.451	96.2819	-	-	-	-	-	-	-	-	-	79.5923
106.786	80.9306	-	-	-	-	-	-	-	-	-	79.619
99.5715	92.2218	-	-	-	-	-	-	-	-	-	79.6599
118.902	75.3312	-	-	-	-	-	-	-	-	-	79.6379
107.51	87.3336	-	-	-	-	-	-	-	-	-	79.6103
110.087	99.6273	-	-	-	-	-	-	-	-	-	79.6188
120.073	74.829	-	-	-	-	-	-	-	-	-	79.6218
109.156	104.891	-	-	-	-	-	-	-	-	-	79.6228
105.551	86.0407	-	-	-	-	-	-	-	-	-	79.6147
113.911	80.2049	-	-	-	-	-	-	-	-	-	79.6499
115.133	80.5649	-	-	-	-	-	-	-	-	-	79.6384
102.05	81.0391	-	-	-	-	-	-	-	-	-	79.6425
114.559	97.5271	-	-	-	-	-	-	-	-	-	79.6554
114.325	93.7678	-	-	-	-	-	-	-	-	-	79.6161
105.779	82.1692	-	-	-	-	-	-	-	-	-	79.6297
104.004	98.1428	-	-	-	-	-	-	-	-	-	79.6086
121.624	87.5796	-	-	-	-	-	-	-	-	-	79.5937
110.917	92.3324	-	-	-	-	-	-	-	-	-	79.6403
114.464	91.2251	-	-	-	-	-	-	-	-	-	79.6301
113.313	90.8711	-	-	-	-	-	-	-	-	-	79.6362
101.741	83.43	-	-	-	-	-	-	-	-	-	79.6324
106.116	80.1202	-	-	-	-	-	-	-	-	-	79.6156
107.992	102.56	-	-	-	-	-	-	-	-	-	79.6398
109.858	93.4231	-	-	-	-	-	-	-	-	-	79.6495
116.142	82.2895	-	-	-	-	-	-	-	-	-	79.5998
110.026	90.4655	-	-	-	-	-	-	-	-	-	79.6179
106.035	78.6216	-	-	-	-	-	-	-	-	-	79.6304
121.289	71.5603	-	-	-	-	-	-	-	-	-	79.6526
112.384	93.5314	-	-	-	-	-	-	-	-	-	79.6449
113.277	92.1884	-	-	-	-	-	-	-	-	-	79.6299
109.489	66.5231	-	-	-	-	-	-	-	-	-	79.5916
112.337	97.3817	-	-	-	-	-	-	-	-	-	79.6138
125.207	87.2809	-	-	-	-	-	-	-	-	-	79.6103
106.424	93.3254	-	-	-	-	-	-	-	-	-	79.6282
104.7	85.7264	-	-	-	-	-	-	-	-	-	79.6269
115.612	84.359	-	-	-	-	-	-	-	-	-	79.6149
109.317	79.3465	-	-	-	-	-	-	-	-	-	79.6175
113.75	102.403	-	-	-	-	-	-	-	-	-	79.6698
111.719	80.0386	-	-	-	-	-	-	-	-	-	79.5994
112.941	80.9089	-	-	-	-	-	-	-	-	-	79.6138
107.008	79.9577	-	-	-	-	-	-	-	-	-	79.6209
109.565	95.5322	-	-	-	-	-	-	-	-	-	79.6337
110.915	81.4281	-	-	-	-	-	-	-	-	-	79.6284
117.621	95.9528	-	-	-	-	-	-	-	-	-	79.6121
104.021	84.9132	-	-	-	-	-	-	-	-	-	79.6515
111.136	95.0951	-	-	-	-	-	-	-	-	-	79.6298
109.195	93.3933	-	-	-	-	-	-	-	-	-	79.6455
104.933	92.687	-	-	-	-	-	-	-	-	-	79.6415
117.122	89.3913	-	-	-	-	-	-	-	-	-	79.5785
118.815	92.5581	-	-	-	-	-	-	-	-	-	79.6291
113.378	72.9035	-	-	-	-	-	-	-	-	-	79.6725
113.671	94.4722	-	-	-	-	-	-	-	-	-	79.6275
124.467	85.9924	-	-	-	-	-	-	-	-	-	79.6278
109.516	87.8997	-	-	-	-	-	-	-	-	-	79.6407
102.127	79.8334	-	-	-	-	-	-	-	-	-	79.6489
114.727	88.7212	-	-	-	-	-	-	-	-	-	79.6334
106.886	96.6549	-	-	-	-	-	-	-	-	-	79.6175
116.44	93.3944	-	-	-	-	-	-	-	-	-	79.5993
107.559	82.1565	-	-	-	-	-	-	-	-	-	79.617
103.705	62.8995	-	-	-	-	-	-	-	-	-	79.6007
113.354	101.792	-	-	-	-	-	-	-	-	-	79.6848
108.221	90.7743	-	-	-	-	-	-	-	-	-	79.6556
112.517	80.2973	-	-	-	-	-	-	-	-	-	79.6285
103.392	90.2029	-	-	-	-	-	-	-	-	-	79.6266
110.413	98.8752	-	-	-	-	-	-	-	-	-	79.6186
112.115	90.9846	-	-	-	-	-	-	-	-	-	79.6435
108.589	101.682	-	-	-	-	-	-	-	-	-	79.6354
102.97	66.817	-	-	-	-	-	-	-	-	-	79.6216
103.831	93.7563	-	-	-	-	-	-	-	-	-	79.6296
117.2	96.1662	-	-	-	-	-	-	-	-	-	79.6181
114.934	79.6858	-	-	-	-	-	-	-	-	-	79.6072
104.521	99.6601	-	-	-	-	-	-	-	-	-	79.6123
101.126	52.357	-	-	-	-	-	-	-	-	-	79.6008
98.7533	79.8604	-	-	-	-	-	-	-	-	-	79.5912
108.237	101.733	-	-	-	-	-	-	-	-	-	79.6423
117.324	80.765	-	-	-	-	-	-	-	-	-	79.6191
108.562	102.863	-	-	-	-	-	-	-	-	-	79.62
110.162	82.0809	-	-	-	-	-	-	-	-	-	79.6297
110.302	82.894	-	-	-	-	-	-	-	-	-	79.6274
106.721	99.117	-	-	-	-	-	-	-	-	-	79.5901
146.804	-	61.1789	-	-	-	-	-	-	-	-	79.6794
140.557	-	91.0287	-	-	-	-	-	-	-	-	79.7028
133.775	-	78.9995	-	-	-	-	-	-	-	-	79.6847
128.519	-	82.8097	-	-	-	-	-	-	-	-	79.6766
126.729	-	97.2315	-	-	-	-	-	-	-	-	79.6614
141.635	-	48.0134	-	-	-	-	-	-	-	-	79.6973
130.261	-	74.2758	-	-	-	-	-	-	-	-	79.7255
133.614	-	83.4453	-	-	-	-	-	-	-	-	79.7252
132.51	-	91.4321	-	-	-	-	-	-	-	-	79.7052
129.759	-	73.3427	-	-	-	-	-	-	-	-	79.7173
142.529	-	74.3469	-	-	-	-	-	-	-	-	79.7086
131.073	-	89.3556	-	-	-	-	-	-	-	-	79.7063
133.302	-	75.3402	-	-	-	-	-	-	-	-	79.7057
129.054	-	90.6752	-	-	-	-	-	-	-	-	79.6975
129.142	-	61.4186	-	-	-	-	-	-	-	-	79.6664
134.86	-	81.3669	-	-	-	-	-	-	-	-	79.6734
137.446	-	60.1994	-	-	-	-	-	-	-	-	79.6597
124.874	-	65.9745	-	-	-	-	-	-	-	-	79.6222
127.64	-	106.251	-	-	-	-	-	-	-	-	79.6723
128.927	-	90.353	-	-	-	-	-	-	-	-	79.692
131.974	-	88.4237	-	-	-	-	-	-	-	-	79.6643
130.05	-	84.7893	-	-	-	-	-	-	-	-	79.6734
135.773	-	78.4343	-	-	-	-	-	-	-	-	79.6822
146.273	-	77.162	-	-	-	-	-	-	-	-	79.664
125.513	-	90.6885	-	-	-	-	-	-	-	-	79.6713
130.428	-	81.6795	-	-	-	-	-	-	-	-	79.7023
128.086	-	77.0402	-	-	-	-	-	-	-	-	79.6828
131.505	-	82.1993	-	-	-	-	-	-	-	-	79.6867
129.495	-	77.746	-	-	-	-	-	-	-	-	79.6967
123.12	-	86.7358	-	-	-	-	-	-	-	-	79.7263
128.292	-	79.5484	-	-	-	-	-	-	-	-	79.6925
123.411	-	75.6604	-	-	-	-	-	-	-	-	79.7312
130.865	-	79.7426	-	-	-	-	-	-	-	-	79.6954
131.891	-	86.2468	-	-	-	-	-	-	-	-	79.6933
130.196	-	76.9607	-	-	-	-	-	-	-	-	79.6732
121.578	-	71.679	-	-	-	-	-	-	-	-	79.6761
139.839	-	77.7337	-	-	-	-	-	-	-	-	79.6662
135.691	-	69.3619	-	-	-	-	-	-	-	-	79.6367
132.89	-	74.4852	-	-	-	-	-	-	-	-	79.7094
125.689	-	90.3597	-	-	-	-	-	-	-	-	79.6699
135.661	-	90.6916	-	-	-	-	-	-	-	-	79.6823
133.405	-	70.2482	-	-	-	-	-	-	-	-	79.7209
132.504	-	60.9672	-	-	-	-	-	-	-	-	79.6922
128.424	-	91.2058	-	-	-	-	-	-	-	-	79.6859
110.746	-	103.24	-	-	-	-	-	-	-	-	79.6748
129.494	-	79.8366	-	-	-	-	-	-	-	-	79.7098
139.497	-	66.6628	-	-	-	-	-	-	-	-	79.6781
135.033	-	85.561	-	-	-	-	-	-	-	-	79.6923
133.576	-	84.4076	-	-	-	-	-	-	-	-	79.7141
138.507	-	87.803	-	-	-	-	-	-	-	-	79.6978
130.02	-	75.8224	-	-	-	-	-	-	-	-	79.6857
142.367	-	82.3509	-	-	-	-	-	-	-	-	79.6374
137.358	-	84.5949	-	-	-	-	-	-	-	-	79.693
129.527	-	79.2956	-	-	-	-	-	-	-	-	79.6823
127.105	-	81.0321	-	-	-	-	-	-	-	-	79.6889
128.376	-	86.4068	-	-	-	-	-	-	-	-	79.6961
126.09	-	78.6269	-	-	-	-	-	-	-	-	79.6354
140.858	-	49.4369	-	-	-	-	-	-	-	-	79.6572
127.158	-	78.2284	-	-	-	-	-	-	-	-	79.7128
133.872	-	85.4792	-	-	-	-	-	-	-	-	79.6656
142.343	-	76.4897	-	-	-	-	-	-	-	-	79.6963
125.42	-	88.2765	-	-	-	-	-	-	-	-	79.6352
134.3	-	73.3594	-	-	-	-	-	-	-	-	79.7165
127.118	-	77.3221	-	-	-	-	-	-	-	-	79.6791
138.747	-	71.3506	-	-	-	-	-	-	-	-	79.6654
139.838	-	83.4331	-	-	-	-	-	-	-	-	79.7079
138.021	-	77.8693	-	-	-	-	-	-	-	-	79.6836
135.458	-	85.8579	-	-	-	-	-	-	-	-	79.6964
140.341	-	81.552	-	-	-	-	-	-	-	-	79.6883
132.922	-	75.8047	-	-	-	-	-	-	-	-	79.6883
133.68	-	88.6391	-	-	-	-	-	-	-	-	79.673
121.344	-	79.1111	-	-	-	-	-	-	-	-	79.6631
131.739	-	62.7353	-	-	-	-	-	-	-	-	79.7104
131.67	-	76.1362	-	-	-	-	-	-	-	-	79.7007
128.392	-	75.3754	-	-	-	-	-	-	-	-	79.6757
128.973	-	71.1751	-	-	-	-	-	-	-	-	79.7114
139.525	-	80.1094	-	-	-	-	-	-	-	-	79.6864
134.849	-	77.4351	-	-	-	-	-	-	-	-	79.6903
128.177	-	85.5809	-	-	-	-	-	-	-	-	79.6682
130.311	-	94.057	-	-	-	-	-	-	-	-	79.6996
130.715	-	65.7655	-	-	-	-	-	-	-	-	79.7165
124.414	-	83.552	-	-	-	-	-	-	-	-	79.6841
115.424	-	76.601	-	-	-	-	-	-	-	-	79.6429
131.736	-	77.1487	-	-	-	-	-	-	-	-	79.6898
135.981	-	66.9791	-	-	-	-	-	-	-	-	79.6845
130.099	-	77.6374	-	-	-	-	-	-	-	-	79.6783
130.96	-	76.1478	-	-	-	-	-	-	-	-	79.6792
140.583	-	78.8477	-	-	-	-	-	-	-	-	79.722
125.809	-	64.0911	-	-	-	-	-	-	-	-	79.698
134.848	-	82.2824	-	-	-	-	-	-	-	-	79.6812
143.165	-	86.2312	-	-	-	-	-	-	-	-	79.676
130.234	-	79.575	-	-	-	-	-	-	-	-	79.7512
128.089	-	86.3847	-	-	-	-	-	-	-	-	79.6849
133.768	-	89.9708	-	-	-	-	-	-	-	-	79.7173
126.907	-	82.7475	-	-	-	-	-	-	-	-	79.6653
119.106	-	67.9201	-	-	-	-	-	-	-	-	79.6812
135.833	-	70.3293	-	-	-	-	-	-	-	-	79.6742
129.76	-	84.2183	-	-	-	-	-	-	-	-	79.6942
126.368	-	68.075	-	-	-	-	-	-	-	-	79.6782
138.82	-	65.489	-	-	-	-	-	-	-	-	79.6965
134.399	-	84.7715	-	-	-	-	-	-	-	-	79.692
134.481	-	85.1898	-	-	-	-	-	-	-	-	79.7143
140.571	-	92.634	-	-	-	-	-	-	-	-	79.7065
134.942	-	73.6404	-	-	-	-	-	-	-	-	79.6624
138.615	-	72.2923	-	-	-	-	-	-	-	-	79.6929
124.013	-	71.1521	-	-	-	-	-	-	-	-	79.7426
128.538	-	70.8097	-	-	-	-	-	-	-	-	79.725
125.681	-	89.7672	-	-	-	-	-	-	-	-	79.7027
123.062	-	73.848	-	-	-	-	-	-	-	-	79.7032
119.886	-	75.1407	-	-	-	-	-	-	-	-	79.7216
131.818	-	73.8593	-	-	-	-	-	-	-	-	79.7248
128.488	-	74.8023	-	-	-	-	-	-	-	-	79.6774
119.063	-	86.3673	-	-	-	-	-	-	-	-	79.668
127.126	-	72.4114	-	-	-	-	-	-	-	-	79.6534
126.994	-	52.7928	-	-	-	-	-	-	-	-	79.6701
136.181	-	86.6496	-	-	-	-	-	-	-	-	79.6842
132.821	-	93.1512	-	-	-	-	-	-	-	-	79.694
127.933	-	93.3143	-	-	-	-	-	-	-	-	79.6744
140.06	-	72.7626	-	-	-	-	-	-	-	-	79.6414
150.594	-	77.2762	-	-	-	-	-	-	-	-	79.6697
125.908	-	73.6418	-	-	-	-	-	-	-	-	79.6844
125.88	-	56.3658	-	-	-	-	-	-	-	-	79.6875
135.156	-	68.8247	-	-	-	-	-	-	-	-	79.6805
127.529	-	77.1057	-	-	-	-	-	-	-	-	79.6844
131.574	-	82.1938	-	-	-	-	-	-	-	-	79.7254
132.116	-	86.3444	-	-	-	-	-	-	-	-	79.684
136.445	-	103.911	-	-	-	-	-	-	-	-	79.698
133.555	-	93.5759	-	-	-	-	-	-	-	-	79.7093
133.976	-	90.3892	-	-	-	-	-	-	-	-	79.6993
126.798	-	76.3324	-	-	-	-	-	-	-	-	79.7209
124.728	-	58.9377	-	-	-	-	-	-	-	-	79.6862
134.882	-	72.3566	-	-	-	-	-	-	-	-	79.6805
116.958	-	85.3555	-	-	-	-	-	-	-	-	79.6786
139.99	-	78.4256	-	-	-	-	-	-	-	-	79.737
132.667	-	78.1197	-	-	-	-	-	-	-	-	79.6772
135.923	-	84.7363	-	-	-	-	-	-	-	-	79.7031
132.178	-	77.9964	-	-	-	-	-	-	-	-	79.6921
130.549	-	75.5746	-	-	-	-	-	-	-	-	79.6719
128.532	-	78.5278	-	-	-	-	-	-	-	-	79.6912
140.089	-	79.8593	-	-	-	-	-	-	-	-	79.7312
126.112	-	52.3968	-	-	-	-	-	-	-	-	79.7278
131.57	-	78.6449	-	-	-	-	-	-	-	-	79.724
132.93	-	92.9065	-	-	-	-	-	-	-	-	79.7297
133.427	-	90.708	-	-	-	-	-	-	-	-	79.6898
125.618	-	51.2918	-	-	-	-	-	-	-	-	79.7142
133.572	-	70.3997	-	-	-	-	-	-	-	-	79.6561
125.432	-	55.3079	-	-	-	-	-	-	-	-	79.7092
126.687	-	75.587	-	-	-	-	-	-	-	-	79.7137
127.384	-	97.8769	-	-	-	-	-	-	-	-	79.6565
122.995	-	102.956	-	-	-	-	-	-	-	-	79.6981
138.16	-	96.0668	-	-	-	-	-	-	-	-	79.6767
136.659	-	88.9734	-	-	-	-	-	-	-	-	79.7297
130.512	-	86.557	-	-	-	-	-	-	-	-	79.6827
136.637	-	82.3167	-	-	-	-	-	-	-	-	79.6713
125.452	-	76.067	-	-	-	-	-	-	-	-	79.715
133.345	-	69.5398	-	-	-	-	-	-	-	-	79.6864
131.256	-	58.0508	-	-	-	-	-	-	-	-	79.66
138.371	-	63.6929	-	-	-	-	-	-	-	-	79.6477
129.002	-	73.8058	-	-	-	-	-	-	-	-	79.6714
129.313	-	85.2439	-	-	-	-	-	-	-	-	79.6723
116.431	-	88.6041	-	-	-	-	-	-	-	-	79.6761
137.39	-	85.7713	-	-	-	-	-	-	-	-	79.6917
131.953	-	77.2413	-	-	-	-	-	-	-	-	79.7029
143.522	-	79.8579	-	-	-	-	-	-	-	-	79.7482
135.629	-	74.2703	-	-	-	-	-	-	-	-	79.6982
126.352	-	50.827	-	-	-	-	-	-	-	-	79.6884
125.75	-	78.4886	-	-	-	-	-	-	-	-	79.6987
130.882	-	77.0694	-	-	-	-	-	-	-	-	79.6816
129.609	-	87.6861	-	-	-	-	-	-	-	-	79.7214
133.938	-	81.718	-	-	-	-	-	-	-	-	79.7161
122.398	-	54.4854	-	-	-	-	-	-	-	-	79.734
128.492	-	77.1953	-	-	-	-	-	-	-	-	79.6675
131.679	-	76.3504	-	-	-	-	-	-	-	-	79.6916
134.403	-	82.2356	-	-	-	-	-	-	-	-	79.6596
126.868	-	81.5059	-	-	-	-	-	-	-	-	79.6733
130.699	-	102.03	-	-	-	-	-	-	-	-	79.7072
134.628	-	75.5315	-	-	-	-	-	-	-	-	79.7059
130.047	-	82.5779	-	-	-	-	-	-	-	-	79.6623
145.684	-	78.6888	-	-	-	-	-	-	-	-	79.691
126.754	-	84.5371	-	-	-	-	-	-	-	-	79.7197
123.077	-	88.4805	-	-	-	-	-	-	-	-	79.7026
135.336	-	64.9894	-	-	-	-	-	-	-	-	79.6891
136.669	-	65.4315	-	-	-	-	-	-	-	-	79.6644
124.015	-	80.6958	-	-	-	-	-	-	-	-	79.6877
141.138	-	97.9638	-	-	-	-	-	-	-	-	79.6942
140.737	-	58.44	-	-	-	-	-	-	-	-	79.6857
147.127	-	76.3671	-	-	-	-	-	-	-	-	79.7376
116.533	-	76.0459	-	-	-	-	-	-	-	-	79.6946
132.117	-	73.691	-	-	-	-	-	-	-	-	79.6839
123.809	-	87.5722	-	-	-	-	-	-	-	-	79.674
125.864	-	77.0681	-	-	-	-	-	-	-	-	79.6979
120.484	-	97.6813	-	-	-	-	-	-	-	-	79.7035
130.394	-	83.3731	-	-	-	-	-	-	-	-	79.6818
130.147	-	100.228	-	-	-	-	-	-	-	-	79.6421
142.918	-	62.5901	-	-	-	-	-	-	-	-	79.6898
131.364	-	86.2128	-	-	-	-	-	-	-	-	79.6951
129.489	-	84.8617	-	-	-	-	-	-	-	-	79.6744
124.612	-	88.0154	-	-	-	-	-	-	-	-	79.6906
129.203	-	89.0401	-	-	-	-	-	-	-	-	79.7068
129.156	-	77.4542	-	-	-	-	-	-	-	-	79.7019
131.208	-	89.0728	-	-	-	-	-	-	-	-	79.7008
124.874	-	86.9791	-	-	-	-	-	-	-	-	79.7142
135.072	-	91.2993	-	-	-	-	-	-	-	-	79.6923
134.542	-	75.1034	-	-	-	-	-	-	-	-	79.6929
133.077	-	69.1634	-	-	-	-	-	-	-	-	79.6912
132.478	-	44.1355	-	-	-	-	-	-	-	-	79.706
131.884	-	74.4925	-	-	-	-	-	-	-	-	79.7071
145.073	-	88.6228	-	-	-	-	-	-	-	-	79.7047
127.626	-	87.2613	-	-	-	-	-	-	-	-	79.6875
126.143	-	90.0199	-	-	-	-	-	-	-	-	79.7223
123.447	-	100.275	-	-	-	-	-	-	-	-	79.6868
139.17	-	95.506	-	-	-	-	-	-	-	-	79.7164
126.208	-	75.5378	-	-	-	-	-	-	-	-	79.7101
139.823	-	76.6624	-	-	-	-	-	-	-	-	79.7101
138.676	-	92.7793	-	-	-	-	-	-	-	-	79.7276
120.397	-	78.421	-	-	-	-	-	-	-	-	79.7032
135.115	-	81.7055	-	-	-	-	-	-	-	-	79.683
134.765	-	83.1426	-	-	-	-	-	-	-	-	79.6747
130.097	-	67.6915	-	-	-	-	-	-	-	-	79.7
123.024	-	81.8491	-	-	-	-	-	-	-	-	79.686
132.027	-	79.7044	-	-	-	-	-	-	-	-	79.6649
137.182	-	80.2614	-	-	-	-	-	-	-	-	79.6757
130.547	-	76.9888	-	-	-	-	-	-	-	-	79.7024
119.63	-	75.2098	-	-	-	-	-	-	-	-	79.673
139.064	-	65.2615	-	-	-	-	-	-	-	-	79.6839
128.042	-	46.6558	-	-	-	-	-	-	-	-	79.711
121.998	-	80.0737	-	-	-	-	-	-	-	-	79.7637
139.251	-	78.723	-	-	-	-	-	-	-	-	79.661
130.172	-	88.2121	-	-	-	-	-	-	-	-	79.7025
127.399	-	107.15	-	-	-	-	-	-	-	-	79.702
124.436	-	86.1526	-	-	-	-	-	-	-	-	79.7088
138.939	-	92.0157	-	-	-	-	-	-	-	-	79.6732
130.518	-	85.5868	-	-	-	-	-	-	-	-	79.7002
136.815	-	67.8178	-	-	-	-	-	-	-	-	79.7676
130.046	-	53.7696	-	-	-	-	-	-	-	-	79.6991
129.674	-	78.1631	-	-	-	-	-	-	-	-	79.6941
128.936	-	80.4731	-	-	-	-	-	-	-	-	79.7006
131.539	-	74.9808	-	-	-	-	-	-	-	-	79.7361
123.046	-	75.7423	-	-	-	-	-	-	-	-	79.6702
115.23	-	91.3306	-	-	-	-	-	-	-	-	79.6903
130.288	-	82.1635	-	-	-	-	-	-	-	-	79.6719
124.989	-	86.6071	-	-	-	-	-	-	-	-	79.6737
123.498	-	75.2616	-	-	-	-	-	-	-	-	79.6668
130.637	-	84.2326	-	-	-	-	-	-	-	-	79.6888
133.63	-	79.7649	-	-	-	-	-	-	-	-	79.6798
133.315	-	82.9232	-	-	-	-	-	-	-	-	79.7112
111	-	51.3136	-	-	-	-	-	-	-	-	79.6816
134.477	-	81.3216	-	-	-	-	-	-	-	-	79.7048
132.361	-	74.172	-	-	-	-	-	-	-	-	79.7238
127.25	-	75.6243	-	-	-	-	-	-	-	-	79.7299
120.949	-	70.8612	-	-	-	-	-	-	-	-	79.6826
140.06	-	77.3239	-	-	-	-	-	-	-	-	79.6783
132.794	-	52.4621	-	-	-	-	-	-	-	-	79.7003
132.472	-	57.9205	-	-	-	-	-	-	-	-	79.7218
132.654	-	77.0632	-	-	-	-	-	-	-	-	79.6831
133.933	-	43.202	-	-	-	-	-	-	-	-	79.699
124.465	-	53.135	-	-	-	-	-	-	-	-	79.7315
127.2	-	83.0329	-	-	-	-	-	-	-	-	79.6749
131.378	-	98.4135	-	-	-	-	-	-	-	-	79.7258
128.952	-	85.992	-	-	-	-	-	-	-	-	79.6642
135.875	-	88.1364	-	-	-	-	-	-	-	-	79.7131
134.736	-	76.9218	-	-	-	-	-	-	-	-	79.7241
132.942	-	62.3964	-	-	-	-	-	-	-	-	79.7347
128.699	-	74.1275	-	-	-	-	-	-	-	-	79.6759
120.744	-	80.83	-	-	-	-	-	-	-	-	79.7031
132.384	-	69.6727	-	-	-	-	-	-	-	-	79.6926
123.633	-	85.0472	-	-	-	-	-	-	-	-	79.7022
120.959	-	64.6222	-	-	-	-	-	-	-	-	79.6838
135.645	-	54.9634	-	-	-	-	-	-	-	-	79.6717
122.003	-	102.429	-	-	-	-	-	-	-	-	79.6674
139.873	-	101.491	-	-	-	-	-	-	-	-	79.6818
122.828	-	79.2297	-	-	-	-	-	-	-	-	79.6879
137.453	-	76.6264	-	-	-	-	-	-	-	-	79.7157
119.467	-	80.0749	-	-	-	-	-	-	-	-	79.6859
133.869	-	67.7911	-	-	-	-	-	-	-	-	79.6825
139.266	-	76.2731	-	-	-	-	-	-	-	-	79.7005
132.806	-	74.3932	-	-	-	-	-	-	-	-	79.7231
128.948	-	85.4681	-	-	-	-	-	-	-	-	79.7226
138.346	-	72.6616	-	-	-	-	-	-	-	-	79.6727
132.291	-	72.618	-	-	-	-	-	-	-	-	79.6596
135.98	-	89.0046	-	-	-	-	-	-	-	-	79.6766
126.929	-	54.1317	-	-	-	-	-	-	-	-	79.7036
139.834	-	77.255	-	-	-	-	-	-	-	-	79.6871
134.762	-	77.7069	-	-	-	-	-	-	-	-	79.7096
125.175	-	84.6417	-	-	-	-	-	-	-	-	79.6725
141.552	-	70.6353	-	-	-	-	-	-	-	-	79.7248
128.607	-	83.0096	-	-	-	-	-	-	-	-	79.7135
126.347	-	80.0007	-	-	-	-	-	-	-	-	79.7295
129.793	-	76.9724	-	-	-	-	-	-	-	-	79.652
139.148	-	83.1408	-	-	-	-	-	-	-	-	79.685
128.417	-	55.4464	-	-	-	-	-	-	-	-	79.7259
128.83	-	89.3678	-	-	-	-	-	-	-	-	79.7013
122.727	-	75.6775	-	-	-	-	-	-	-	-	79.6867
125.249	-	94.8748	-	-	-	-	-	-	-	-	79.686
140.322	-	93.7199	-	-	-	-	-	-	-	-	79.6826
144.257	-	64.6937	-	-	-	-	-	-	-	-	79.6974
128.522	-	74.4246	-	-	-	-	-	-	-	-	79.725
127.975	-	99.3259	-	-	-	-	-	-	-	-	79.6923
133.956	-	77.6021	-	-	-	-	-	-	-	-	79.7021
139.539	-	88.5148	-	-	-	-	-	-	-	-	79.6677
131.988	-	91.7615	-	-	-	-	-	-	-	-	79.6649
125.903	-	90.5943	-	-	-	-	-	-	-	-	79.6905
144.72	-	76.7727	-	-	-	-	-	-	-	-	79.6676
134.491	-	69.8421	-	-	-	-	-	-	-	-	79.706
118.782	-	70.6494	-	-	-	-	-	-	-	-	79.6766
118.739	-	88.9965	-	-	-	-	-	-	-	-	79.6542
128.679	-	84.9811	-	-	-	-	-	-	-	-	79.7221
119.603	-	83.7458	-	-	-	-	-	-	-	-	79.7164
135.489	-	67.6168	-	-	-	-	-	-	-	-	79.6752
130.216	-	42.0583	-	-	-	-	-	-	-	-	79.6972
119.455	-	91.3651	-	-	-	-	-	-	-	-	79.6682
144.029	-	72.2977	-	-	-	-	-	-	-	-	79.7082
139.503	-	56.587	-	-	-	-	-	-	-	-	79.6933
135.428	-	86.137	-	-	-	-	-	-	-	-	79.6795
123.121	-	71.1429	-	-	-	-	-	-	-	-	79.6801
134.441	-	80.2333	-	-	-	-	-	-	-	-	79.7269
127.157	-	85.231	-	-	-	-	-	-	-	-	79.6783
132.755	-	57.3891	-	-	-	-	-	-	-	-	79.6829
142.907	-	87.3911	-	-	-	-	-	-	-	-	79.7128
128.874	-	67.9059	-	-	-	-	-	-	-	-	79.6734
118.676	-	88.3735	-	-	-	-	-	-	-	-	79.6667
132.076	-	88.7599	-	-	-	-	-	-	-	-	79.7306
136.425	-	91.3727	-	-	-	-	-	-	-	-	79.686
126.476	-	46.2527	-	-	-	-	-	-	-	-	79.6674
119.138	-	58.9275	-	-	-	-	-	-	-	-	79.6578
125.071	-	54.6838	-	-	-	-	-	-	-	-	79.6552
123.592	-	88.2627	-	-	-	-	-	-	-	-	79.71
125.791	-	70.6178	-	-	-	-	-	-	-	-	79.6838
140.004	-	80.4242	-	-	-	-	-	-	-	-	79.719
136.259	-	84.8342	-	-	-	-	-	-	-	-	79.6979
141.741	-	73.0476	-	-	-	-	-	-	-	-	79.674
134.621	-	79.7669	-	-	-	-	-	-	-	-	79.6851
134.02	-	86.0565	-	-	-	-	-	-	-	-	79.697
129.843	-	55.7977	-	-	-	-	-	-	-	-	79.6863
132.588	-	88.6764	-	-	-	-	-	-	-	-	79.706
129.642	-	77.8611	-	-	-	-	-	-	-	-	79.7112
122.825	-	83.8927	-	-	-	-	-	-	-	-	79.6753
135.933	-	76.4598	-	-	-	-	-	-	-	-	79.6998
119.248	-	89.0764	-	-	-	-	-	-	-	-	79.6942
127.959	-	89.7703	-	-	-	-	-	-	-	-	79.6605
120.633	-	88.705	-	-	-	-	-	-	-	-	79.7042
125.973	-	70.6871	-	-	-	-	-	-	-	-	79.6757
138.786	-	92.2636	-	-	-	-	-	-	-	-	79.666
129.142	-	87.2368	-	-	-	-	-	-	-	-	79.7016
137.684	-	71.8997	-	-	-	-	-	-	-	-	79.6934
125.465	-	85.8707	-	-	-	-	-	-	-	-	79.6715
141.129	-	78.2669	-	-	-	-	-	-	-	-	79.6706
125.725	-	90.3686	-	-	-	-	-	-	-	-	79.6993
133.061	-	84.8283	-	-	-	-	-	-	-	-	79.7003
133.379	-	92.6625	-	-	-	-	-	-	-	-	79.6601
129.004	-	66.7121	-	-	-	-	-	-	-	-	79.6367
134.53	-	64.6425	-	-	-	-	-	-	-	-	79.6861
132.078	-	68.7561	-	-	-	-	-	-	-	-	79.6767
134.16	-	78.6634	-	-	-	-	-	-	-	-	79.7194
135.712	-	67.3092	-	-	-	-	-	-	-	-	79.7029
127.037	-	91.919	-	-	-	-	-	-	-	-	79.7147
133.36	-	79.6404	-	-	-	-	-	-	-	-	79.6564
124.329	-	83.7083	-	-	-	-	-	-	-	-	79.7055
134.43	-	91.4495	-	-	-	-	-	-	-	-	79.6579
121.865	-	90.2502	-	-	-	-	-	-	-	-	79.7314
127.799	-	87.8019	-	-	-	-	-	-	-	-	79.7021
122.864	-	52.8899	-	-	-	-	-	-	-	-	79.7152
119.495	-	56.4643	-	-	-	-	-	-	-	-	79.7112
136.425	-	92.7509	-	-	-	-	-	-	-	-	79.6921
130.321	-	87.5414	-	-	-	-	-	-	-	-	79.6861
139.513	-	81.6199	-	-	-	-	-	-	-	-	79.6586
130.864	-	74.976	-	-	-	-	-	-	-	-	79.6903
137.063	-	81.8019	-	-	-	-	-	-	-	-	79.6855
121.659	-	44.4533	-	-	-	-	-	-	-	-	79.6917
139.63	-	86.1566	-	-	-	-	-	-	-	-	79.6791
133.086	-	75.9945	-	-	-	-	-	-	-	-	79.711
121.611	-	66.0634	-	-	-	-	-	-	-	-	79.7036
121.247	-	88.9435	-	-	-	-	-	-	-	-	79.6906
126.791	-	76.6241	-	-	-	-	-	-	-	-	79.7038
139.531	-	74.6839	-	-	-	-	-	-	-	-	79.6674
138.69	-	75.5552	-	-	-	-	-	-	-	-	79.6807
141.189	-	89.3069	-	-	-	-	-	-	-	-	79.6987
139.187	-	84.128	-	-	-	-	-	-	-	-	79.6873
135.645	-	91.3258	-	-	-	-	-	-	-	-	79.6901
137.964	-	85.6173	-	-	-	-	-	-	-	-	79.6532
125.976	-	76.7664	-	-	-	-	-	-	-	-	79.7198
129.474	-	71.6772	-	-	-	-	-	-	-	-	79.7031
134.149	-	87.3323	-	-	-	-	-	-	-	-	79.6954
149.295	-	76.1553	-	-	-	-	-	-	-	-	79.7163
135.669	-	80.9276	-	-	-	-	-	-	-	-	79.7189
128.397	-	82.2733	-	-	-	-	-	-	-	-	79.6648
124.863	-	76.9553	-	-	-	-	-	-	-	-	79.7026
132.767	-	64.8896	-	-	-	-	-	-	-	-	79.6625
140.455	-	47.5613	-	-	-	-	-	-	-	-	79.6665
126.982	-	82.2555	-	-	-	-	-	-	-	-	79.7126
147.808	-	77.8286	-	-	-	-	-	-	-	-	79.6771
123.687	-	76.4075	-	-	-	-	-	-	-	-	79.673
135.581	-	69.6197	-	-	-	-	-	-	-	-	79.6778
137.096	-	86.4343	-	-	-	-	-	-	-	-	79.6821
122.905	-	70.8746	-	-	-	-	-	-	-	-	79.7401
132.504	-	83.5989	-	-	-	-	-	-	-	-	79.6761
133.59	-	67.316	-	-	-	-	-	-	-	-	79.6907
132.297	-	74.8326	-	-	-	-	-	-	-	-	79.6712
137.584	-	76.0974	-	-	-	-	-	-	-	-	79.7155
125.392	-	80.8836	-	-	-	-	-	-	-	-	79.6641
129.07	-	95.4625	-	-	-	-	-	-	-	-	79.6624
119.738	-	86.8199	-	-	-	-	-	-	-	-	79.7089
136.696	-	71.8977	-	-	-	-	-	-	-	-	79.6793
124.245	-	73.8848	-	-	-	-	-	-	-	-	79.6932
137.048	-	83.6348	-	-	-	-	-	-	-	-	79.695
139.301	-	74.4779	-	-	-	-	-	-	-	-	79.6914
129.675	-	89.4998	-	-	-	-	-	-	-	-	79.7203
124.886	-	85.115	-	-	-	-	-	-	-	-	79.6648
122.907	-	90.8744	-	-	-	-	-	-	-	-	79.7024
118.618	-	81.2151	-	-	-	-	-	-	-	-	79.7259
133.418	-	86.6262	-	-	-	-	-	-	-	-	79.6764
125.531	-	90.1091	-	-	-	-	-	-	-	-	79.717
125.126	-	88.5405	-	-	-	-	-	-	-	-	79.6998
126.575	-	79.421	-	-	-	-	-	-	-	-	79.6785
131.096	-	85.9711	-	-	-	-	-	-	-	-	79.6753
128.424	-	88.0001	-	-	-	-	-	-	-	-	79.7104
140.668	-	85.8525	-	-	-	-	-	-	-	-	79.6901
131.731	-	72.5794	-	-	-	-	-	-	-	-	79.7009
131.678	-	80.4012	-	-	-	-	-	-	-	-	79.7002
124.196	-	81.3394	-	-	-	-	-	-	-	-	79.6817
125.406	-	83.2193	-	-	-	-	-	-	-	-	79.7207
130.509	-	83.7814	-	-	-	-	-	-	-	-	79.71
131.01	-	71.8719	-	-	-	-	-	-	-	-	79.7113
121.621	-	74.7921	-	-	-	-	-	-	-	-	79.7058
135.389	-	83.311	-	-	-	-	-	-	-	-	79.6986
126.676	-	66.5091	-	-	-	-	-	-	-	-	79.6462
124.568	-	77.1193	-	-	-	-	-	-	-	-	79.7094
130.665	-	94.4072	-	-	-	-	-	-	-	-	79.6899
130.172	-	67.0908	-	-	-	-	-	-	-	-	79.7038
130.658	-	89.1719	-	-	-	-	-	-	-	-	79.6864
127.863	-	92.4694	-	-	-	-	-	-	-	-	79.6784
138.33	-	91.5758	-	-	-	-	-	-	-	-	79.7119
131.23	-	90.0221	-	-	-	-	-	-	-	-	79.7062
129.473	-	73.2973	-	-	-	-	-	-	-	-	79.6957
131.341	-	87.7178	-	-	-	-	-	-	-	-	79.699
133.566	-	93.4002	-	-	-	-	-	-	-	-	79.7151
130.955	-	95.0559	-	-	-	-	-	-	-	-	79.6809
137.697	-	89.8139	-	-	-	-	-	-	-	-	79.6657
135.043	-	73.3606	-	-	-	-	-	-	-	-	79.6738
135.367	-	70.0875	-	-	-	-	-	-	-	-	79.7229
130.629	-	73.6179	-	-	-	-	-	-	-	-	79.7006
123.196	-	50.7448	-	-	-	-	-	-	-	-	79.6816
137.857	-	82.9163	-	-	-	-	-	-	-	-	79.6941
138.918	-	80.0401	-	-	-	-	-	-	-	-	79.665
117.26	-	88.6269	-	-	-	-	-	-	-	-	79.693
134.024	-	82.3714	-	-	-	-	-	-	-	-	79.6708
139.084	-	73.2217	-	-	-	-	-	-	-	-	79.7217
123.948	-	105.724	-	-	-	-	-	-	-	-	79.6808
128.873	-	76.3158	-	-	-	-	-	-	-	-	79.7071
123.778	-	87.4259	-	-	-	-	-	-	-	-	79.6828
127.87	-	93.1442	-	-	-	-	-	-	-	-	79.7129
123.826	-	96.7023	-	-	-	-	-	-	-	-	79.675
128.067	-	55.4241	-	-	-	-	-	-	-	-	79.689
129.805	-	101.527	-	-	-	-	-	-	-	-	79.6958
127.552	-	82.5785	-	-	-	-	-	-	-	-	79.6743
122.974	-	81.1242	-	-	-	-	-	-	-	-	79.6854
137.992	-	62.639	-	-	-	-	-	-	-	-	79.6742
125.944	-	41.8117	-	-	-	-	-	-	-	-	79.725
122.807	-	94.3153	-	-	-	-	-	-	-	-	79.6982
138.744	-	87.9061	-	-	-	-	-	-	-	-	79.7015
134.664	-	90.1694	-	-	-	-	-	-	-	-	79.6878
139.215	-	107.021	-	-	-	-	-	-	-	-	79.689
135.152	-	73.9451	-	-	-	-	-	-	-	-	79.6654
130.841	-	80.1761	-	-	-	-	-	-	-	-	79.6959
131.325	-	78.7238	-	-	-	-	-	-	-	-	79.7101
125.59	-	76.9535	-	-	-	-	-	-	-	-	79.6832
140.107	-	84.257	-	-	-	-	-	-	-	-	79.6876
135.415	-	70.3014	-	-	-	-	-	-	-	-	79.6879
125.202	-	57.834	-	-	-	-	-	-	-	-	79.7039
140.088	-	76.5247	-	-	-	-	-	-	-	-	79.6527
125.84	-	90.0242	-	-	-	-	-	-	-	-	79.6475
123.237	-	73.0229	-	-	-	-	-	-	-	-	79.7101
124.537	-	72.2873	-	-	-	-	-	-	-	-	79.6631
143.795	-	88.7157	-	-	-	-	-	-	-	-	79.6997
128.137	-	44.4504	-	-	-	-	-	-	-	-	79.6957
123.874	-	92.6515	-	-	-	-	-	-	-	-	79.7304
129.668	-	51.3582	-	-	-	-	-	-	-	-	79.6722
138.132	-	84.287	-	-	-	-	-	-	-	-	79.7277
130.916	-	92.8681	-	-	-	-	-	-	-	-	79.6507
136.813	-	79.1392	-	-	-	-	-	-	-	-	79.685
133.663	-	53.7229	-	-	-	-	-	-	-	-	79.746
130.35	-	43.1639	-	-	-	-	-	-	-	-	79.6494
125.399	-	85.4206	-	-	-	-	-	-	-	-	79.6539
138.747	-	105.232	-	-	-	-	-	-	-	-	79.6744
135.059	-	85.7466	-	-	-	-	-	-	-	-	79.7081
128.468	-	81.4813	-	-	-	-	-	-	-	-	79.6282
136.515	-	85.7553	-	-	-	-	-	-	-	-	79.7135
139.552	-	90.6652	-	-	-	-	-	-	-	-	79.7315
123.857	-	85.0593	-	-	-	-	-	-	-	-	79.725
126.633	-	105.943	-	-	-	-	-	-	-	-	79.7102
120.913	-	90.3401	-	-	-	-	-	-	-	-	79.6829
134.512	-	79.6092	-	-	-	-	-	-	-	-	79.7298
127.733	-	65.223	-	-	-	-	-	-	-	-	79.7033
143.327	-	92.5234	-	-	-	-	-	-	-	-	79.7018
124.839	-	88.4433	-	-	-	-	-	-	-	-	79.7011
140.367	-	85.1828	-	-	-	-	-	-	-	-	79.6765
125.627	-	85.323	-	-	-	-	-	-	-	-	79.7379
120.809	-	77.3476	-	-	-	-	-	-	-	-	79.7058
131.305	-	85.6772	-	-	-	-	-	-	-	-	79.7133
125.028	-	82.9182	-	-	-	-	-	-	-	-	79.6545
140.261	-	84.6268	-	-	-	-	-	-	-	-	79.7239
127.297	-	109.784	-	-	-	-	-	-	-	-	79.6898
128.342	-	80.2708	-	-	-	-	-	-	-	-	79.7228
127.449	-	73.4439	-	-	-	-	-	-	-	-	79.7156
115.051	-	71.3832	-	-	-	-	-	-	-	-	79.728
135.789	-	84.2708	-	-	-	-	-	-	-	-	79.6646
135.984	-	76.4564	-	-	-	-	-	-	-	-	79.6884
125.704	-	45.4796	-	-	-	-	-	-	-	-	79.6588
128.452	-	65.5198	-	-	-	-	-	-	-	-	79.6729
124.695	-	71.8956	-	-	-	-	-	-	-	-	79.6885
137.229	-	86.4028	-	-	-	-	-	-	-	-	79.686
112.879	-	76.9932	-	-	-	-	-	-	-	-	79.7167
129.969	-	100.166	-	-	-	-	-	-	-	-	79.7297
129.07	-	79.0839	-	-	-	-	-	-	-	-	79.674
111.213	-	71.8629	-	-	-	-	-	-	-	-	79.7235
123.215	-	66.6507	-	-	-	-	-	-	-	-	79.6783
125.976	-	70.4279	-	-	-	-	-	-	-	-	79.7071
129.374	-	74.4193	-	-	-	-	-	-	-	-	79.688
138.517	-	43.4773	-	-	-	-	-	-	-	-	79.6435
130.233	-	40.7095	-	-	-	-	-	-	-	-	79.7027
121.608	-	70.0483	-	-	-	-	-	-	-	-	79.6636
150.096	-	58.7327	-	-	-	-	-	-	-	-	79.644
130.435	-	69.0955	-	-	-	-	-	-	-	-	79.6755
128.508	-	60.2453	-	-	-	-	-	-	-	-	79.6927
113.046	-	83.4072	-	-	-	-	-	-	-	-	79.6996
122.125	-	87.2518	-	-	-	-	-	-	-	-	79.7082
138.569	-	89.4614	-	-	-	-	-	-	-	-	79.6943
126.828	-	51.4849	-	-	-	-	-	-	-	-	79.6765
145.55	-	75.3194	-	-	-	-	-	-	-	-	79.7409
129.814	-	64.8068	-	-	-	-	-	-	-	-	79.6757
118.298	-	80.4185	-	-	-	-	-	-	-	-	79.6975
120.958	-	91.6385	-	-	-	-	-	-	-	-	79.6735
131.771	-	79.7468	-	-	-	-	-	-	-	-	79.7025
130.719	-	88.1372	-	-	-	-	-	-	-	-	79.7205
125.892	-	93.1105	-	-	-	-	-	-	-	-	79.6977
135.356	-	69.4751	-	-	-	-	-	-	-	-	79.7056
132.999	-	55.9962	-	-	-	-	-	-	-	-	79.7205
131.704	-	100.463	-	-	-	-	-	-	-	-	79.6771
120.71	-	71.1411	-	-	-	-	-	-	-	-	79.6564
130.198	-	96.7598	-	-	-	-	-	-	-	-	79.654
135.49	-	70.2067	-	-	-	-	-	-	-	-	79.6809
137.65	-	83.5685	-	-	-	-	-	-	-	-	79.6754
130.036	-	81.7152	-	-	-	-	-	-	-	-	79.6288
129.734	-	77.1871	-	-	-	-	-	-	-	-	79.693
123.789	-	81.9946	-	-	-	-	-	-	-	-	79.6843
125.569	-	80.5557	-	-	-	-	-	-	-	-	79.7227
134.138	-	75.2096	-	-	-	-	-	-	-	-	79.7094
133.567	-	91.6024	-	-	-	-	-	-	-	-	79.6944
141.47	-	80.0868	-	-	-	-	-	-	-	-	79.6833
119.83	-	81.6325	-	-	-	-	-	-	-	-	79.7043
136.955	-	81.0669	-	-	-	-	-	-	-	-	79.6746
139.774	-	62.0982	-	-	-	-	-	-	-	-	79.7059
125.27	-	86.287	-	-	-	-	-	-	-	-	79.7019
127.936	-	73.4971	-	-	-	-	-	-	-	-	79.6987
126.837	-	87.347	-	-	-	-	-	-	-	-	79.6675
122.024	-	87.3548	-	-	-	-	-	-	-	-	79.7212
131.174	-	85.9424	-	-	-	-	-	-	-	-	79.672
127.871	-	95.3591	-	-	-	-	-	-	-	-	79.7331
136.67	-	89.9522	-	-	-	-	-	-	-	-	79.723
129.27	-	99.2617	-	-	-	-	-	-	-	-	79.7008
139.963	-	86.3861	-	-	-	-	-	-	-	-	79.6928
132.735	-	82.9429	-	-	-	-	-	-	-	-	79.7055
129.443	-	72.331	-	-	-	-	-	-	-	-	79.6572
138.367	-	80.0867	-	-	-	-	-	-	-	-	79.7349
146.149	-	75.4498	-	-	-	-	-	-	-	-	79.6778
128.26	-	79.3248	-	-	-	-	-	-	-	-	79.7138
127.752	-	54.8713	-	-	-	-	-	-	-	-	79.728
147.986	-	55.6493	-	-	-	-	-	-	-	-	79.6491
141.596	-	89.3078	-	-	-	-	-	-	-	-	79.6857
137.509	-	77.0957	-	-	-	-	-	-	-	-	79.7252
129.18	-	72.3141	-	-	-	-	-	-	-	-	79.6647
141.113	-	98.9312	-	-	-	-	-	-	-	-	79.7169
124.58	-	73.5935	-	-	-	-	-	-	-	-	79.6941
126.4	-	95.8161	-	-	-	-	-	-	-	-	79.7187
120.065	-	88.2774	-	-	-	-	-	-	-	-	79.726
121.732	-	77.0893	-	-	-	-	-	-	-	-	79.7161
148.383	-	71.6912	-	-	-	-	-	-	-	-	79.7209
111.931	-	76.4816	-	-	-	-	-	-	-	-	79.7265
133.455	-	87.7571	-	-	-	-	-	-	-	-	79.6248
130.806	-	84.9429	-	-	-	-	-	-	-	-	79.6911
129.63	-	78.8091	-	-	-	-	-	-	-	-	79.7143
138.353	-	95.3269	-	-	-	-	-	-	-	-	79.6817
127.218	-	44.8384	-	-	-	-	-	-	-	-	79.6884
116.246	-	83.5184	-	-	-	-	-	-	-	-	79.6776
125.473	-	90.1073	-	-	-	-	-	-	-	-	79.6921
133.023	-	83.9748	-	-	-	-	-	-	-	-	79.6936
135.345	-	85.3124	-	-	-	-	-	-	-	-	79.6907
136.576	-	78.8281	-	-	-	-	-	-	-	-	79.6978
132.759	-	55.1578	-	-	-	-	-	-	-	-	79.6859
128.157	-	61.3419	-	-	-	-	-	-	-	-	79.6519
132.774	-	112.172	-	-	-	-	-	-	-	-	79.6704
143.419	-	83.4883	-	-	-	-	-	-	-	-	79.6793
127.398	-	57.4497	-	-	-	-	-	-	-	-	79.6847
127.76	-	79.1674	-	-	-	-	-	-	-	-	79.675
131.216	-	61.4099	-	-	-	-	-	-	-	-	79.7393
133.735	-	99.346	-	-	-	-	-	-	-	-	79.6998
137.186	-	74.5625	-	-	-	-	-	-	-	-	79.7273
128.89	-	67.2821	-	-	-	-	-	-	-	-	79.6913
125.626	-	86.0313	-	-	-	-	-	-	-	-	79.6993
132.262	-	52.6565	-	-	-	-	-	-	-	-	79.6787
140.252	-	90.1589	-	-	-	-	-	-	-	-	79.6968
123.312	-	86.7624	-	-	-	-	-	-	-	-	79.6986
139.383	-	72.8872	-	-	-	-	-	-	-	-	79.7175
135.746	-	95.4981	-	-	-	-	-	-	-	-	79.7078
116.738	-	53.9582	-	-	-	-	-	-	-	-	79.6983
127.131	-	86.2313	-	-	-	-	-	-	-	-	79.671
131.801	-	86.4674	-	-	-	-	-	-	-	-	79.6777
118.782	-	88.0081	-	-	-	-	-	-	-	-	79.6333
137.221	-	75.2097	-	-	-	-	-	-	-	-	79.6647
142.264	-	52.884	-	-	-	-	-	-	-	-	79.6824
139.582	-	85.6054	-	-	-	-	-	-	-	-	79.6713
135.84	-	91.8504	-	-	-	-	-	-	-	-	79.7046
129.415	-	74.4238	-	-	-	-	-	-	-	-	79.724
128.873	-	97.8832	-	-	-	-	-	-	-	-	79.7079
139.542	-	85.2027	-	-	-	-	-	-	-	-	79.682
118.181	-	83.1056	-	-	-	-	-	-	-	-	79.689
133.452	-	75.4096	-	-	-	-	-	-	-	-	79.724
134.746	-	100.958	-	-	-	-	-	-	-	-	79.6668
125.344	-	54.9011	-	-	-	-	-	-	-	-	79.7016
122.923	-	81.7691	-	-	-	-	-	-	-	-	79.6823
137.849	-	73.8447	-	-	-	-	-	-	-	-	79.7087
133.961	-	81.1472	-	-	-	-	-	-	-	-	79.6724
134.687	-	75.9965	-	-	-	-	-	-	-	-	79.7089
143.025	-	67.7855	-	-	-	-	-	-	-	-	79.7234
131.27	-	73.9333	-	-	-	-	-	-	-	-	79.6947
131.013	-	71.4725	-	-	-	-	-	-	-	-	79.6821
129.313	-	81.5423	-	-	-	-	-	-	-	-	79.6704
128.985	-	79.0477	-	-	-	-	-	-	-	-	79.7133
124.948	-	69.6873	-	-	-	-	-	-	-	-	79.7198
141.07	-	67.3266	-	-	-	-	-	-	-	-	79.6869
132.95	-	88.7584	-	-	-	-	-	-	-	-	79.7003
123.084	-	45.0521	-	-	-	-	-	-	-	-	79.7017
142.632	-	82.0565	-	-	-	-	-	-	-	-	79.7033
133.502	-	77.5429	-	-	-	-	-	-	-	-	79.6573
129.788	-	77.0194	-	-	-	-	-	-	-	-	79.68
125.882	-	78.9204	-	-	-	-	-	-	-	-	79.6745
127.268	-	77.6165	-	-	-	-	-	-	-	-	79.6524
124.896	-	97.6191	-	-	-	-	-	-	-	-	79.6804
127.311	-	42.9006	-	-	-	-	-	-	-	-	79.7335
132.214	-	74.5256	-	-	-	-	-	-	-	-	79.6879
126.833	-	95.6396	-	-	-	-	-	-	-	-	79.6842
138.676	-	73.5797	-	-	-	-	-	-	-	-	79.6933
130.011	-	82.3295	-	-	-	-	-	-	-	-	79.7058
114.081	-	102.833	-	-	-	-	-	-	-	-	79.6855
133.739	-	80.8133	-	-	-	-	-	-	-	-	79.6896
130.124	-	111.977	-	-	-	-	-	-	-	-	79.674
139.778	-	76.4868	-	-	-	-	-	-	-	-	79.6948
120.034	-	63.7228	-	-	-	-	-	-	-	-	79.7172
133.281	-	95.0259	-	-	-	-	-	-	-	-	79.6895
137.589	-	91.4282	-	-	-	-	-	-	-	-	79.6861
128.001	-	66.8882	-	-	-	-	-	-	-	-	79.6812
125.632	-	87.7545	-	-	-	-	-	-	-	-	79.7067
122.4	-	55.8934	-	-	-	-	-	-	-	-	79.6639
131.407	-	53.3847	-	-	-	-	-	-	-	-	79.7239
135.917	-	41.035	-	-	-	-	-	-	-	-	79.6997
130.021	-	71.1604	-	-	-	-	-	-	-	-	79.7122
128.19	-	80.6154	-	-	-	-	-	-	-	-	79.6899
139.951	-	75.1592	-	-	-	-	-	-	-	-	79.6749
132.463	-	76.2389	-	-	-	-	-	-	-	-	79.7208
141.628	-	68.3166	-	-	-	-	-	-	-	-	79.7036
132.821	-	81.1985	-	-	-	-	-	-	-	-	79.7309
138.668	-	79.0938	-	-	-	-	-	-	-	-	79.6215
123.327	-	83.3568	-	-	-	-	-	-	-	-	79.7035
135.132	-	85.7507	-	-	-	-	-	-	-	-	79.6587
141.327	-	69.5843	-	-	-	-	-	-	-	-	79.6968
134.052	-	85.8126	-	-	-	-	-	-	-	-	79.7456
132.265	-	80.6329	-	-	-	-	-	-	-	-	79.6829
123.31	-	61.6106	-	-	-	-	-	-	-	-	79.6828
131.485	-	88.0898	-	-	-	-	-	-	-	-	79.7393
135.472	-	86.2175	-	-	-	-	-	-	-	-	79.7069
122.057	-	77.814	-	-	-	-	-	-	-	-	79.6942
132.613	-	78.8735	-	-	-	-	-	-	-	-	79.7128
135.985	-	63.9334	-	-	-	-	-	-	-	-	79.7319
126.201	-	58.7929	-	-	-	-	-	-	-	-	79.6939
122.433	-	80.8125	-	-	-	-	-	-	-	-	79.6986
136.007	-	71.7916	-	-	-	-	-	-	-	-	79.7039
127.234	-	92.6356	-	-	-	-	-	-	-	-	79.7002
129.645	-	91.554	-	-	-	-	-	-	-	-	79.7137
123.728	-	72.5914	-	-	-	-	-	-	-	-	79.6657
141.542	-	58.6772	-	-	-	-	-	-	-	-	79.636
137.733	-	69.7864	-	-	-	-	-	-	-	-	79.6863
126.829	-	67.6949	-	-	-	-	-	-	-	-	79.6556
127.485	-	86.7317	-	-	-	-	-	-	-	-	79.7338
132.587	-	93.3338	-	-	-	-	-	-	-	-	79.7065
130.447	-	79.2469	-	-	-	-	-	-	-	-	79.661
125.136	-	72.4241	-	-	-	-	-	-	-	-	79.6564
138.067	-	81.1138	-	-	-	-	-	-	-	-	79.6886
138.584	-	61.0881	-	-	-	-	-	-	-	-	79.7138
117.885	-	84.6899	-	-	-	-	-	-	-	-	79.6817
117.132	-	59.3498	-	-	-	-	-	-	-	-	79.7027
126.018	-	92.3968	-	-	-	-	-	-	-	-	79.747
143.8	-	71.9676	-	-	-	-	-	-	-	-	79.6567
126.567	-	60.048	-	-	-	-	-	-	-	-	79.6777
133.623	-	71.2434	-	-	-	-	-	-	-	-	79.711
121.112	-	87.9438	-	-	-	-	-	-	-	-	79.6714
126.285	-	73.7579	-	-	-	-	-	-	-	-	79.6941
128.824	-	99.4364	-	-	-	-	-	-	-	-	79.6633
139.227	-	84.2435	-	-	-	-	-	-	-	-	79.6783
120.721	-	86.1165	-	-	-	-	-	-	-	-	79.6902
122.642	-	85.1625	-	-	-	-	-	-	-	-	79.6774
135.654	-	101.091	-	-	-	-	-	-	-	-	79.6878
125.041	-	76.3454	-	-	-	-	-	-	-	-	79.6857
119.873	-	80.6382	-	-	-	-	-	-	-	-	79.6866
128.216	-	92.5274	-	-	-	-	-	-	-	-	79.6473
136.848	-	82.0909	-	-	-	-	-	-	-	-	79.7112
139.108	-	79.8331	-	-	-	-	-	-	-	-	79.6325
124.613	-	75.9271	-	-	-	-	-	-	-	-	79.7501
123.629	-	77.63	-	-	-	-	-	-	-	-	79.6998
120.757	-	77.2413	-	-	-	-	-	-	-	-	79.7217
134.485	-	77.8758	-	-	-	-	-	-	-	-	79.6803
132.665	-	77.8497	-	-	-	-	-	-	-	-	79.6962
140.196	-	100.127	-	-	-	-	-	-	-	-	79.6613
123.79	-	79.5893	-	-	-	-	-	-	-	-	79.6754
126.642	-	70.2624	-	-	-	-	-	-	-	-	79.6881
127.635	-	83.9148	-	-	-	-	-	-	-	-	79.6511
125.357	-	59.8716	-	-	-	-	-	-	-	-	79.7105
126.368	-	75.8288	-	-	-	-	-	-	-	-	79.641
133.954	-	76.2041	-	-	-	-	-	-	-	-	79.6645
131.238	-	54.4903	-	-	-	-	-	-	-	-	79.6959
131.087	-	87.1608	-	-	-	-	-	-	-	-	79.6773
114.863	-	70.2868	-	-	-	-	-	-	-	-	79.6965
118.577	-	84.7748	-	-	-	-	-	-	-	-	79.6857
134.296	-	89.5914	-	-	-	-	-	-	-	-	79.7157
129.389	-	78.8844	-	-	-	-	-	-	-	-	79.6885
137.246	-	83.7052	-	-	-	-	-	-	-	-	79.6752
139.893	-	71.0009	-	-	-	-	-	-	-	-	79.7099
132.308	-	59.6844	-	-	-	-	-	-	-	-	79.6596
131.01	-	43.5644	-	-	-	-	-	-	-	-	79.6925
121.642	-	52.0276	-	-	-	-	-	-	-	-	79.6866
151.694	-	45.1459	-	-	-	-	-	-	-	-	79.6693
125.453	-	96.9887	-	-	-	-	-	-	-	-	79.684
140.359	-	90.5616	-	-	-	-	-	-	-	-	79.6839
135.255	-	106.725	-	-	-	-	-	-	-	-	79.6945
127.053	-	79.2492	-	-	-	-	-	-	-	-	79.6904
122.101	-	61.6824	-	-	-	-	-	-	-	-	79.7052
121.373	-	76.9095	-	-	-	-	-	-	-	-	79.6694
132.515	-	43.7868	-	-	-	-	-	-	-	-	79.7215
124.492	-	76.3648	-	-	-	-	-	-	-	-	79.664
131.28	-	79.4558	-	-	-	-	-	-	-	-	79.6775
130.886	-	80.4819	-	-	-	-	-	-	-	-	79.6875
130.908	-	81.8159	-	-	-	-	-	-	-	-	79.7089
132.152	-	79.8324	-	-	-	-	-	-	-	-	79.6768
136.706	-	75.4346	-	-	-	-	-	-	-	-	79.759
130.175	-	65.9085	-	-	-	-	-	-	-	-	79.6825
127.976	-	91.3807	-	-	-	-	-	-	-	-	79.6795
139.241	-	72.8871	-	-	-	-	-	-	-	-	79.7039
127.1	-	81.8441	-	-	-	-	-	-	-	-	79.7073
126.097	-	74.7275	-	-	-	-	-	-	-	-	79.7052
122.585	-	73.6477	-	-	-	-	-	-	-	-	79.7179
128.791	-	85.2291	-	-	-	-	-	-	-	-	79.7078
125.757	-	42.2836	-	-	-	-	-	-	-	-	79.7121
137.361	-	83.9247	-	-	-	-	-	-	-	-	79.6824
126.528	-	89.0049	-	-	-	-	-	-	-	-	79.7068
133.533	-	86.491	-	-	-	-	-	-	-	-	79.6841
133.097	-	44.4768	-	-	-	-	-	-	-	-	79.6943
129.021	-	72.6921	-	-	-	-	-	-	-	-	79.6477
138.876	-	75.0088	-	-	-	-	-	-	-	-	79.6844
135.687	-	61.4612	-	-	-	-	-	-	-	-	79.6789
134.464	-	79.1424	-	-	-	-	-	-	-	-	79.7399
143.248	-	77.8561	-	-	-	-	-	-	-	-	79.6344
133.386	-	92.3977	-	-	-	-	-	-	-	-	79.6598
136.041	-	80.7264	-	-	-	-	-	-	-	-	79.6794
124.135	-	91.3169	-	-	-	-	-	-	-	-	79.6828
133.751	-	89.5411	-	-	-	-	-	-	-	-	79.6658
127.047	-	44.8242	-	-	-	-	-	-	-	-	79.6845
137.234	-	75.9301	-	-	-	-	-	-	-	-	79.6787
136.558	-	79.7612	-	-	-	-	-	-	-	-	79.673
132.362	-	84.5534	-	-	-	-	-	-	-	-	79.7373
126.307	-	85.0781	-	-	-	-	-	-	-	-	79.6791
123.809	-	80.5302	-	-	-	-	-	-	-	-	79.6618
134.315	-	82.0639	-	-	-	-	-	-	-	-	79.7185
148.453	-	93.3842	-	-	-	-	-	-	-	-	79.7039
127.051	-	63.0093	-	-	-	-	-	-	-	-	79.7024
137.406	-	55.2019	-	-	-	-	-	-	-	-	79.6972
130.782	-	73.6006	-	-	-	-	-	-	-	-	79.7051
125.112	-	77.448	-	-	-	-	-	-	-	-	79.6612
121.747	-	52.5881	-	-	-	-	-	-	-	-	79.71
125.096	-	64.2972	-	-	-	-	-	-	-	-	79.6555
115.264	-	72.3939	-	-	-	-	-	-	-	-	79.6702
135.998	-	80.8299	-	-	-	-	-	-	-	-	79.7365
123.854	-	73.199	-	-	-	-	-	-	-	-	79.7477
132.812	-	66.3681	-	-	-	-	-	-	-	-	79.6518
124.925	-	94.7263	-	-	-	-	-	-	-	-	79.7537
134.583	-	86.3523	-	-	-	-	-	-	-	-	79.7619
126.495	-	93.8876	-	-	-	-	-	-	-	-	79.756
132.918	-	72.1745	-	-	-	-	-	-	-	-	79.6564
126.173	-	86.4585	-	-	-	-	-	-	-	-	79.667
125.344	-	80.4794	-	-	-	-	-	-	-	-	79.7025
126.81	-	65.561	-	-	-	-	-	-	-	-	79.6928
114.278	-	73.4634	-	-	-	-	-	-	-	-	79.675
142.071	-	92.22	-	-	-	-	-	-	-	-	79.7184
128.965	-	75.4018	-	-	-	-	-	-	-	-	79.6595
129.935	-	108.231	-	-	-	-	-	-	-	-	79.6722
122.84	-	84.1877	-	-	-	-	-	-	-	-	79.6835
129.54	-	89.666	-	-	-	-	-	-	-	-	79.6909
126.315	-	76.8717	-	-	-	-	-	-	-	-	79.6894
142.204	-	79.5704	-	-	-	-	-	-	-	-	79.6721
123.077	-	92.3657	-	-	-	-	-	-	-	-	79.7107
115.243	-	82.3764	-	-	-	-	-	-	-	-	79.6493
143.977	-	78.1951	-	-	-	-	-	-	-	-	79.7033
131.874	-	70.8499	-	-	-	-	-	-	-	-	79.6525
140.659	-	56.399	-	-	-	-	-	-	-	-	79.6884
126.37	-	83.8	-	-	-	-	-	-	-	-	79.6727
133.772	-	76.3659	-	-	-	-	-	-	-	-	79.6823
126.05	-	81.7165	-	-	-	-	-	-	-	-	79.6889
128.106	-	51.1356	-	-	-	-	-	-	-	-	79.7258
127.778	-	55.628	-	-	-	-	-	-	-	-	79.7174
138.91	-	74.4228	-	-	-	-	-	-	-	-	79.6651
120.636	-	75.2968	-	-	-	-	-	-	-	-	79.7191
132.946	-	79.9838	-	-	-	-	-	-	-	-	79.7157
121.741	-	77.3528	-	-	-	-	-	-	-	-	79.6686
124.778	-	88.455	-	-	-	-	-	-	-	-	79.7248
120.714	-	83.3886	-	-	-	-	-	-	-	-	79.6694
127.076	-	73.6667	-	-	-	-	-	-	-	-	79.7061
132.807	-	85.5157	-	-	-	-	-	-	-	-	79.7189
128.063	-	81.9847	-	-	-	-	-	-	-	-	79.7269
123.273	-	78.6635	-	-	-	-	-	-	-	-	79.7409
137.672	-	76.8697	-	-	-	-	-	-	-	-	79.7229
127.738	-	96.5478	-	-	-	-	-	-	-	-	79.7492
133.115	-	86.2267	-	-	-	-	-	-	-	-	79.6583
129.704	-	49.4904	-	-	-	-	-	-	-	-	79.7362
138.123	-	75.6592	-	-	-	-	-	-	-	-	79.709
144.261	-	88.27	-	-	-	-	-	-	-	-	79.7058
139.509	-	96.1072	-	-	-	-	-	-	-	-	79.6765
132.148	-	58.2436	-	-	-	-	-	-	-	-	79.7268
125.339	-	71.6702	-	-	-	-	-	-	-	-	79.7192
133.83	-	85.2957	-	-	-	-	-	-	-	-	79.6908
128.88	-	82.1172	-	-	-	-	-	-	-	-	79.7057
127.761	-	84.6411	-	-	-	-	-	-	-	-	79.6708
114.601	-	81.1005	-	-	-	-	-	-	-	-	79.6689
126.937	-	71.6761	-	-	-	-	-	-	-	-	79.7297
130.659	-	80.0391	-	-	-	-	-	-	-	-	79.7183
134.855	-	56.1577	-	-	-	-	-	-	-	-	79.6973
128.086	-	82.793	-	-	-	-	-	-	-	-	79.6799
136.79	-	79.6974	-	-	-	-	-	-	-	-	79.7287
143.969	-	77.9465	-	-	-	-	-	-	-	-	79.7041
138.858	-	107.403	-	-	-	-	-	-	-	-	79.6798
132.781	-	77.1342	-	-	-	-	-	-	-	-	79.6487
129.077	-	73.4529	-	-	-	-	-	-	-	-	79.7014
132.177	-	74.2278	-	-	-	-	-	-	-	-	79.6797
141.152	-	81.9759	-	-	-	-	-	-	-	-	79.704
120.729	-	81.6702	-	-	-	-	-	-	-	-	79.6889
128.69	-	75.1984	-	-	-	-	-	-	-	-	79.7211
134.777	-	64.9962	-	-	-	-	-	-	-	-	79.669
124.278	-	79.423	-	-	-	-	-	-	-	-	79.6858
132.58	-	77.8556	-	-	-	-	-	-	-	-	79.7108
135.465	-	84.1137	-	-	-	-	-	-	-	-	79.6677
138.596	-	95.661	-	-	-	-	-	-	-	-	79.6915
128.667	-	75.2703	-	-	-	-	-	-	-	-	79.7092
125.931	-	81.1199	-	-	-	-	-	-	-	-	79.7239
126.658	-	90.3414	-	-	-	-	-	-	-	-	79.685
125.164	-	73.4675	-	-	-	-	-	-	-	-	79.6995
135.293	-	75.0451	-	-	-	-	-	-	-	-	79.6958
133.784	-	101.012	-	-	-	-	-	-	-	-	79.7008
133.043	-	88.0752	-	-	-	-	-	-	-	-	79.696
125.311	-	78.4145	-	-	-	-	-	-	-	-	79.7113
129.629	-	81.7549	-	-	-	-	-	-	-	-	79.7211
128.691	-	79.2853	-	-	-	-	-	-	-	-	79.7192
126.829	-	79.2001	-	-	-	-	-	-	-	-	79.7093
131.264	-	85.5905	-	-	-	-	-	-	-	-	79.6767
136.422	-	69.4394	-	-	-	-	-	-	-	-	79.6916
136.793	-	82.7294	-	-	-	-	-	-	-	-	79.6692
140.599	-	59.3894	-	-	-	-	-	-	-	-	79.7268
133.911	-	72.1835	-	-	-	-	-	-	-	-	79.7155
138.181	-	77.1159	-	-	-	-	-	-	-	-	79.7557
130.272	-	89.9164	-	-	-	-	-	-	-	-	79.7213
128.37	-	88.2554	-	-	-	-	-	-	-	-	79.7211
139.032	-	81.6742	-	-	-	-	-	-	-	-	79.6403
123.15	-	71.1026	-	-	-	-	-	-	-	-	79.7075
126.156	-	64.7347	-	-	-	-	-	-	-	-	79.7001
127.546	-	91.9869	-	-	-	-	-	-	-	-	79.694
128.23	-	86.9362	-	-	-	-	-	-	-	-	79.6988
120.101	-	89.1254	-	-	-	-	-	-	-	-	79.6368
138.903	-	91.5761	-	-	-	-	-	-	-	-	79.7238
122.353	-	76.5556	-	-	-	-	-	-	-	-	79.7351
133.881	-	58.0639	-	-	-	-	-	-	-	-	79.7136
128.033	-	53.7461	-	-	-	-	-	-	-	-	79.6494
139.415	-	75.3327	-	-	-	-	-	-	-	-	79.6844
135.673	-	92.8638	-	-	-	-	-	-	-	-	79.709
128.966	-	87.5143	-	-	-	-	-	-	-	-	79.7068
133.639	-	69.9769	-	-	-	-	-	-	-	-	79.6891
128.088	-	90.1697	-	-	-	-	-	-	-	-	79.6639
135.314	-	60.8552	-	-	-	-	-	-	-	-	79.7215
129.828	-	48.4221	-	-	-	-	-	-	-	-	79.6649
132.609	-	90.7562	-	-	-	-	-	-	-	-	79.6795
126.211	-	73.5386	-	-	-	-	-	-	-	-	79.6873
119.681	-	89.6053	-	-	-	-	-	-	-	-	79.7141
129.611	-	55.802	-	-	-	-	-	-	-	-	79.6732
131.195	-	82.864	-	-	-	-	-	-	-	-	79.6843
128.544	-	75.1698	-	-	-	-	-	-	-	-	79.6698
128.362	-	75.9689	-	-	-	-	-	-	-	-	79.6534
135.68	-	61.6698	-	-	-	-	-	-	-	-	79.6791
129.535	-	69.0304	-	-	-	-	-	-	-	-	79.7217
134.303	-	82.3443	-	-	-	-	-	-	-	-	79.7196
132.628	-	88.1342	-	-	-	-	-	-	-	-	79.6707
133.712	-	69.6095	-	-	-	-	-	-	-	-	79.6992
118.312	-	79.487	-	-	-	-	-	-	-	-	79.665
129.375	-	72.1812	-	-	-	-	-	-	-	-	79.7243
128.724	-	79.9247	-	-	-	-	-	-	-	-	79.7206
124.68	-	86.2241	-	-	-	-	-	-	-	-	79.7175
145.947	-	56.3124	-	-	-	-	-	-	-	-	79.7361
138.211	-	92.6067	-	-	-	-	-	-	-	-	79.6749
129.266	-	78.6357	-	-	-	-	-	-	-	-	79.6952
137.099	-	85.105	-	-	-	-	-	-	-	-	79.6504
130.479	-	71.1007	-	-	-	-	-	-	-	-	79.6832
127.936	-	63.7674	-	-	-	-	-	-	-	-	79.7543
141.138	-	83.1008	-	-	-	-	-	-	-	-	79.7277
126.101	-	72.4368	-	-	-	-	-	-	-	-	79.7104
124.728	-	75.2941	-	-	-	-	-	-	-	-	79.689
132.849	-	78.1826	-	-	-	-	-	-	-	-	79.688
135.761	-	71.2714	-	-	-	-	-	-	-	-	79.7082
121.395	-	85.4686	-	-	-	-	-	-	-	-	79.699
133.533	-	76.7878	-	-	-	-	-	-	-	-	79.7163
132.263	-	94.1127	-	-	-	-	-	-	-	-	79.6931
130.732	-	89.9687	-	-	-	-	-	-	-	-	79.6904
124.353	-	84.4845	-	-	-	-	-	-	-	-	79.7197
134.572	-	78.6634	-	-	-	-	-	-	-	-	79.7073
127.034	-	48.5309	-	-	-	-	-	-	-	-	79.6997
127.145	-	88.2014	-	-	-	-	-	-	-	-	79.6804
132.329	-	75.1572	-	-	-	-	-	-	-	-	79.7091
131.227	-	91.3304	-	-	-	-	-	-	-	-	79.7256
135.525	-	84.6126	-	-	-	-	-	-	-	-	79.6899
133.168	-	73.849	-	-	-	-	-	-	-	-	79.7107
133.259	-	54.4672	-	-	-	-	-	-	-	-	79.6997
133.487	-	64.0528	-	-	-	-	-	-	-	-	79.6716
114.83	-	76.4336	-	-	-	-	-	-	-	-	79.6869
138.199	-	77.8302	-	-	-	-	-	-	-	-	79.7227
125.735	-	78.8429	-	-	-	-	-	-	-	-	79.6967
129.215	-	76.7065	-	-	-	-	-	-	-	-	79.6883
137.092	-	92.0388	-	-	-	-	-	-	-	-	79.7152
126.593	-	80.524	-	-	-	-	-	-	-	-	79.6974
126.505	-	80.981	-	-	-	-	-	-	-	-	79.6739
137.629	-	53.5592	-	-	-	-	-	-	-	-	79.6697
129.766	-	56.5652	-	-	-	-	-	-	-	-	79.6672
128.904	-	82.9402	-	-	-	-	-	-	-	-	79.71
131.187	-	94.133	-	-	-	-	-	-	-	-	79.6611
146.561	-	80.1209	-	-	-	-	-	-	-	-	79.6902
123.544	-	82.3318	-	-	-	-	-	-	-	-	79.6937
134.512	-	83.4492	-	-	-	-	-	-	-	-	79.7046
133.233	-	61.7275	-	-	-	-	-	-	-	-	79.7052
132.384	-	84.4901	-	-	-	-	-	-	-	-	79.7256
138.275	-	90.3791	-	-	-	-	-	-	-	-	79.6871
122.586	-	67.7481	-	-	-	-	-	-	-	-	79.6759
134.535	-	73.9819	-	-	-	-	-	-	-	-	79.6886
129.947	-	88.9899	-	-	-	-	-	-	-	-	79.6834
122.957	-	80.8319	-	-	-	-	-	-	-	-	79.7026
129.898	-	81.9084	-	-	-	-	-	-	-	-	79.7341
136.363	-	72.8108	-	-	-	-	-	-	-	-	79.6561
137.44	-	86.329	-	-	-	-	-	-	-	-	79.7283
134.301	-	86.602	-	-	-	-	-	-	-	-	79.706
142.572	-	59.5801	-	-	-	-	-	-	-	-	79.685
130.921	-	89.8599	-	-	-	-	-	-	-	-	79.6753
139.765	-	67.7053	-	-	-	-	-	-	-	-	79.6936
134.522	-	93.0168	-	-	-	-	-	-	-	-	79.6913
133.529	-	77.3117	-	-	-	-	-	-	-	-	79.6789
130.856	-	72.2034	-	-	-	-	-	-	-	-	79.7224
121.132	-	80.4111	-	-	-	-	-	-	-	-	79.6791
128.286	-	90.8011	-	-	-	-	-	-	-	-	79.6797
131.039	-	81.1344	-	-	-	-	-	-	-	-	79.7483
126.322	-	77.1245	-	-	-	-	-	-	-	-	79.6488
129.046	-	75.7995	-	-	-	-	-	-	-	-	79.6928
131.948	-	65.9129	-	-	-	-	-	-	-	-	79.6737
127.045	-	66.337	-	-	-	-	-	-	-	-	79.66
134.193	-	72.7025	-	-	-	-	-	-	-	-	79.6642
127.941	-	80.9391	-	-	-	-	-	-	-	-	79.6895
120.505	-	79.03	-	-	-	-	-	-	-	-	79.6836
138.981	-	86.3208	-	-	-	-	-	-	-	-	79.6998
136.86	-	88.0851	-	-	-	-	-	-	-	-	79.6794
137.733	-	86.3455	-	-	-	-	-	-	-	-	79.6907
136.235	-	86.6959	-	-	-	-	-	-	-	-	79.7296
137.444	-	84.3593	-	-	-	-	-	-	-	-	79.7239
118.254	-	66.1114	-	-	-	-	-	-	-	-	79.678
120.182	-	89.1311	-	-	-	-	-	-	-	-	79.6571
134.894	-	88.7111	-	-	-	-	-	-	-	-	79.7228
146.304	-	87.7082	-	-	-	-	-	-	-	-	79.6736
125.555	-	79.2024	-	-	-	-	-	-	-	-	79.7223
128.015	-	79.8836	-	-	-	-	-	-	-	-	79.6983
129.154	-	73.7078	-	-	-	-	-	-	-	-	79.7203
138.838	-	81.1501	-	-	-	-	-	-	-	-	79.7383
138.78	-	93.2891	-	-	-	-	-	-	-	-	79.7399
141.393	-	59.4302	-	-	-	-	-	-	-	-	79.702
128.612	-	71.52	-	-	-	-	-	-	-	-	79.7152
142.958	-	88.3271	-	-	-	-	-	-	-	-	79.6733
127.433	-	53.2816	-	-	-	-	-	-	-	-	79.6675
122.235	-	77.162	-	-	-	-	-	-	-	-	79.6529
127.912	-	68.5575	-	-	-	-	-	-	-	-	79.6565
131.25	-	86.743	-	-	-	-	-	-	-	-	79.7438
136.633	-	47.1285	-	-	-	-	-	-	-	-	79.6791
141.13	-	77.0792	-	-	-	-	-	-	-	-	79.6991
125.946	-	95.7085	-	-	-	-	-	-	-	-	79.6506
130.783	-	79.1657	-	-	-	-	-	-	-	-	79.7179
126.008	-	83.9861	-	-	-	-	-	-	-	-	79.7018
135.34	-	86.1281	-	-	-	-	-	-	-	-	79.6945
126.355	-	54.5454	-	-	-	-	-	-	-	-	79.6782
129.618	-	60.0826	-	-	-	-	-	-	-	-	79.7101
124.347	-	59.0969	-	-	-	-	-	-	-	-	79.7171
123.074	-	71.5797	-	-	-	-	-	-	-	-	79.7266
130.423	-	78.4316	-	-	-	-	-	-	-	-	79.7063
[truncated: 8,002 more rows]

## Sheet: Fig. 1h
I- (nA)	τ (ms)
	1 pulse	2 pulses	3 pulses	4 pulses	5 pulses	6 pulses	7 pulses	8 pulses	9 pulses	10 pulses	Fitted
112.504	722	-	-	-	-	-	-	-	-	-	716.479
108.792	693	-	-	-	-	-	-	-	-	-	718.22
109.911	610	-	-	-	-	-	-	-	-	-	716.075
109.297	787	-	-	-	-	-	-	-	-	-	717.709
104.403	701	-	-	-	-	-	-	-	-	-	717.958
108.98	787	-	-	-	-	-	-	-	-	-	716.77
111.423	665	-	-	-	-	-	-	-	-	-	712.753
105.074	602	-	-	-	-	-	-	-	-	-	715.237
113.873	694	-	-	-	-	-	-	-	-	-	718.163
116.364	979	-	-	-	-	-	-	-	-	-	718.967
110.613	603	-	-	-	-	-	-	-	-	-	718.471
104.167	623	-	-	-	-	-	-	-	-	-	714.185
113.751	613	-	-	-	-	-	-	-	-	-	716.97
117.689	956	-	-	-	-	-	-	-	-	-	718.676
109.707	689	-	-	-	-	-	-	-	-	-	717.19
112.966	643	-	-	-	-	-	-	-	-	-	711.934
114.972	604	-	-	-	-	-	-	-	-	-	715.377
113.351	657	-	-	-	-	-	-	-	-	-	715.063
110.036	658	-	-	-	-	-	-	-	-	-	713.873
117.037	628	-	-	-	-	-	-	-	-	-	716.945
109.843	673	-	-	-	-	-	-	-	-	-	715.602
102.828	704	-	-	-	-	-	-	-	-	-	714.479
121.382	655	-	-	-	-	-	-	-	-	-	715.672
109.226	621	-	-	-	-	-	-	-	-	-	716.61
112.189	654	-	-	-	-	-	-	-	-	-	715.786
102.557	673	-	-	-	-	-	-	-	-	-	712.543
105.78	653	-	-	-	-	-	-	-	-	-	717.962
100.564	617	-	-	-	-	-	-	-	-	-	716.255
115.721	911	-	-	-	-	-	-	-	-	-	712.593
111.013	769	-	-	-	-	-	-	-	-	-	717.579
102.165	575	-	-	-	-	-	-	-	-	-	716.399
104.453	563	-	-	-	-	-	-	-	-	-	715.627
120.078	501	-	-	-	-	-	-	-	-	-	713.386
106.06	761	-	-	-	-	-	-	-	-	-	716.81
123.609	833	-	-	-	-	-	-	-	-	-	713.855
113.707	630	-	-	-	-	-	-	-	-	-	715.936
109.888	952	-	-	-	-	-	-	-	-	-	715.871
112.829	647	-	-	-	-	-	-	-	-	-	716.784
113.248	749	-	-	-	-	-	-	-	-	-	715.668
115.238	737	-	-	-	-	-	-	-	-	-	717.926
112.745	976	-	-	-	-	-	-	-	-	-	717.958
102.836	525	-	-	-	-	-	-	-	-	-	719.783
111.197	692	-	-	-	-	-	-	-	-	-	717.119
114.439	741	-	-	-	-	-	-	-	-	-	717.477
107.405	613	-	-	-	-	-	-	-	-	-	716.654
111.799	524	-	-	-	-	-	-	-	-	-	716.93
105.687	799	-	-	-	-	-	-	-	-	-	720.166
104.141	646	-	-	-	-	-	-	-	-	-	714.411
105.231	1050	-	-	-	-	-	-	-	-	-	716.224
105.101	638	-	-	-	-	-	-	-	-	-	716.058
109.159	581	-	-	-	-	-	-	-	-	-	714.081
123.685	668	-	-	-	-	-	-	-	-	-	716.011
114.559	373	-	-	-	-	-	-	-	-	-	717.665
104.655	618	-	-	-	-	-	-	-	-	-	716.284
111.723	605	-	-	-	-	-	-	-	-	-	716.633
102.533	555	-	-	-	-	-	-	-	-	-	719.12
108.408	639	-	-	-	-	-	-	-	-	-	717.045
100.592	749	-	-	-	-	-	-	-	-	-	713.727
115.497	729	-	-	-	-	-	-	-	-	-	720.567
117.845	712	-	-	-	-	-	-	-	-	-	714.948
111.62	694	-	-	-	-	-	-	-	-	-	715.855
119.409	657	-	-	-	-	-	-	-	-	-	715.318
124.339	631	-	-	-	-	-	-	-	-	-	716.067
112.121	844	-	-	-	-	-	-	-	-	-	717.467
101.68	610	-	-	-	-	-	-	-	-	-	715.398
115.355	700	-	-	-	-	-	-	-	-	-	713.981
118.823	663	-	-	-	-	-	-	-	-	-	720.11
107.311	808	-	-	-	-	-	-	-	-	-	717.776
116.312	756	-	-	-	-	-	-	-	-	-	713.914
102.33	553	-	-	-	-	-	-	-	-	-	719.625
111.134	703	-	-	-	-	-	-	-	-	-	719.513
101.34	629	-	-	-	-	-	-	-	-	-	720.603
108.578	564	-	-	-	-	-	-	-	-	-	717.528
105.853	684	-	-	-	-	-	-	-	-	-	718.866
102.916	735	-	-	-	-	-	-	-	-	-	717.646
113.311	760	-	-	-	-	-	-	-	-	-	715.32
117.306	549	-	-	-	-	-	-	-	-	-	715.984
101.842	652	-	-	-	-	-	-	-	-	-	716.64
113.194	790	-	-	-	-	-	-	-	-	-	716.479
111.444	633	-	-	-	-	-	-	-	-	-	717.429
104.151	656	-	-	-	-	-	-	-	-	-	713.75
111.709	791	-	-	-	-	-	-	-	-	-	718.372
110.214	745	-	-	-	-	-	-	-	-	-	715
110.538	634	-	-	-	-	-	-	-	-	-	719.068
109.527	590	-	-	-	-	-	-	-	-	-	718.427
117.885	760	-	-	-	-	-	-	-	-	-	716.475
107.741	736	-	-	-	-	-	-	-	-	-	714.619
111.477	804	-	-	-	-	-	-	-	-	-	716.375
98.6668	697	-	-	-	-	-	-	-	-	-	714.616
110.013	931	-	-	-	-	-	-	-	-	-	717.02
105.406	646	-	-	-	-	-	-	-	-	-	714.732
100.303	664	-	-	-	-	-	-	-	-	-	717.216
103.794	732	-	-	-	-	-	-	-	-	-	719.532
106.437	692	-	-	-	-	-	-	-	-	-	717.224
106.721	781	-	-	-	-	-	-	-	-	-	718.082
111.672	658	-	-	-	-	-	-	-	-	-	714.427
101.8	736	-	-	-	-	-	-	-	-	-	715.98
107.128	670	-	-	-	-	-	-	-	-	-	715.539
110.599	827	-	-	-	-	-	-	-	-	-	716
110.998	686	-	-	-	-	-	-	-	-	-	715.6
106.903	736	-	-	-	-	-	-	-	-	-	718.062
109.752	1017	-	-	-	-	-	-	-	-	-	718.626
122.117	700	-	-	-	-	-	-	-	-	-	715.096
108.365	587	-	-	-	-	-	-	-	-	-	719.547
103.636	749	-	-	-	-	-	-	-	-	-	713.86
112.358	808	-	-	-	-	-	-	-	-	-	717.616
108.432	643	-	-	-	-	-	-	-	-	-	716.499
105.562	817	-	-	-	-	-	-	-	-	-	720.381
108.383	606	-	-	-	-	-	-	-	-	-	717.119
108.633	668	-	-	-	-	-	-	-	-	-	714.858
115.386	717	-	-	-	-	-	-	-	-	-	716.172
118.798	699	-	-	-	-	-	-	-	-	-	713.002
118.641	766	-	-	-	-	-	-	-	-	-	717.852
105.212	633	-	-	-	-	-	-	-	-	-	717.961
98.9972	640	-	-	-	-	-	-	-	-	-	717.899
115.055	577	-	-	-	-	-	-	-	-	-	714.979
106.574	522	-	-	-	-	-	-	-	-	-	719.334
108.865	938	-	-	-	-	-	-	-	-	-	716.294
113.874	685	-	-	-	-	-	-	-	-	-	718.122
109.435	660	-	-	-	-	-	-	-	-	-	715.953
109.851	665	-	-	-	-	-	-	-	-	-	719.253
113.875	606	-	-	-	-	-	-	-	-	-	717.984
104.273	758	-	-	-	-	-	-	-	-	-	721.041
106.379	787	-	-	-	-	-	-	-	-	-	716.135
114.351	716	-	-	-	-	-	-	-	-	-	716.777
107.766	784	-	-	-	-	-	-	-	-	-	718.178
112.199	677	-	-	-	-	-	-	-	-	-	717.833
114.871	609	-	-	-	-	-	-	-	-	-	714.451
112.823	715	-	-	-	-	-	-	-	-	-	716.694
104.78	717	-	-	-	-	-	-	-	-	-	717.159
107.453	828	-	-	-	-	-	-	-	-	-	717.377
110.513	676	-	-	-	-	-	-	-	-	-	719.102
117.269	720	-	-	-	-	-	-	-	-	-	716.913
117.392	705	-	-	-	-	-	-	-	-	-	717.02
102.099	819	-	-	-	-	-	-	-	-	-	716.591
105.206	662	-	-	-	-	-	-	-	-	-	719.309
104.819	606	-	-	-	-	-	-	-	-	-	714.873
105.196	825	-	-	-	-	-	-	-	-	-	718.426
107.265	738	-	-	-	-	-	-	-	-	-	715.91
111.121	668	-	-	-	-	-	-	-	-	-	715.421
113.62	734	-	-	-	-	-	-	-	-	-	716.495
120.676	846	-	-	-	-	-	-	-	-	-	714.921
107.791	774	-	-	-	-	-	-	-	-	-	718.304
114.924	745	-	-	-	-	-	-	-	-	-	721.752
115.428	662	-	-	-	-	-	-	-	-	-	715.25
113.616	542	-	-	-	-	-	-	-	-	-	716.923
118.581	670	-	-	-	-	-	-	-	-	-	717.732
111.835	741	-	-	-	-	-	-	-	-	-	716.66
111.826	743	-	-	-	-	-	-	-	-	-	719.172
118.075	525	-	-	-	-	-	-	-	-	-	718.164
109.869	764	-	-	-	-	-	-	-	-	-	717.931
117.785	749	-	-	-	-	-	-	-	-	-	715.234
110.646	633	-	-	-	-	-	-	-	-	-	716.421
116.808	1070	-	-	-	-	-	-	-	-	-	718.009
101.603	746	-	-	-	-	-	-	-	-	-	717.237
110.357	616	-	-	-	-	-	-	-	-	-	719.135
105.45	668	-	-	-	-	-	-	-	-	-	718.552
112.693	633	-	-	-	-	-	-	-	-	-	716.902
115.606	601	-	-	-	-	-	-	-	-	-	719.87
109.299	896	-	-	-	-	-	-	-	-	-	718.061
113.076	540	-	-	-	-	-	-	-	-	-	717.02
103.4	787	-	-	-	-	-	-	-	-	-	716.769
110.491	734	-	-	-	-	-	-	-	-	-	716.412
111.45	516	-	-	-	-	-	-	-	-	-	719.488
123.531	670	-	-	-	-	-	-	-	-	-	718.094
98.8173	371	-	-	-	-	-	-	-	-	-	719.701
114.949	884	-	-	-	-	-	-	-	-	-	713.699
111.507	643	-	-	-	-	-	-	-	-	-	718.49
111.12	714	-	-	-	-	-	-	-	-	-	720.633
106.818	763	-	-	-	-	-	-	-	-	-	715.465
114.185	663	-	-	-	-	-	-	-	-	-	717.69
120.511	1021	-	-	-	-	-	-	-	-	-	714.562
117.326	772	-	-	-	-	-	-	-	-	-	714.737
109.839	762	-	-	-	-	-	-	-	-	-	718.025
104.865	823	-	-	-	-	-	-	-	-	-	716.381
113.106	494	-	-	-	-	-	-	-	-	-	715.916
112.54	766	-	-	-	-	-	-	-	-	-	714.822
102.461	679	-	-	-	-	-	-	-	-	-	716.653
98.1823	455	-	-	-	-	-	-	-	-	-	715.789
122.451	524	-	-	-	-	-	-	-	-	-	713.521
113.759	716	-	-	-	-	-	-	-	-	-	715.632
104.864	669	-	-	-	-	-	-	-	-	-	718.802
119.179	745	-	-	-	-	-	-	-	-	-	715.681
102.558	1078	-	-	-	-	-	-	-	-	-	717.917
109.911	637	-	-	-	-	-	-	-	-	-	714.363
112.96	543	-	-	-	-	-	-	-	-	-	715.991
108.611	619	-	-	-	-	-	-	-	-	-	714.522
108.865	713	-	-	-	-	-	-	-	-	-	718.032
118.146	732	-	-	-	-	-	-	-	-	-	716.673
109.785	675	-	-	-	-	-	-	-	-	-	713.33
110.238	703	-	-	-	-	-	-	-	-	-	717.88
107.734	697	-	-	-	-	-	-	-	-	-	721.237
106.437	654	-	-	-	-	-	-	-	-	-	716.681
118.736	702	-	-	-	-	-	-	-	-	-	717.974
112.417	1037	-	-	-	-	-	-	-	-	-	715.137
111.872	672	-	-	-	-	-	-	-	-	-	717.782
118.646	579	-	-	-	-	-	-	-	-	-	715.956
117.611	385	-	-	-	-	-	-	-	-	-	716.822
120.405	795	-	-	-	-	-	-	-	-	-	714.786
105.106	654	-	-	-	-	-	-	-	-	-	715.011
113.462	680	-	-	-	-	-	-	-	-	-	713.587
108.491	827	-	-	-	-	-	-	-	-	-	717.947
111.773	765	-	-	-	-	-	-	-	-	-	716.729
104.748	740	-	-	-	-	-	-	-	-	-	716.479
112.091	841	-	-	-	-	-	-	-	-	-	716.597
103.687	627	-	-	-	-	-	-	-	-	-	716.421
116.11	798	-	-	-	-	-	-	-	-	-	715.591
105.524	664	-	-	-	-	-	-	-	-	-	712.227
114.504	663	-	-	-	-	-	-	-	-	-	718.777
114.388	942	-	-	-	-	-	-	-	-	-	713.092
121.557	758	-	-	-	-	-	-	-	-	-	717.69
109.609	780	-	-	-	-	-	-	-	-	-	716.568
111.095	746	-	-	-	-	-	-	-	-	-	719.482
113.376	679	-	-	-	-	-	-	-	-	-	716.194
110.727	819	-	-	-	-	-	-	-	-	-	715.592
114.024	773	-	-	-	-	-	-	-	-	-	714.537
109.298	644	-	-	-	-	-	-	-	-	-	714.683
111.567	776	-	-	-	-	-	-	-	-	-	716.537
114.181	579	-	-	-	-	-	-	-	-	-	713.932
98.3346	451	-	-	-	-	-	-	-	-	-	720.049
111.364	904	-	-	-	-	-	-	-	-	-	718.947
107.729	768	-	-	-	-	-	-	-	-	-	715.916
121.298	765	-	-	-	-	-	-	-	-	-	716.928
105.387	672	-	-	-	-	-	-	-	-	-	716.664
117.224	637	-	-	-	-	-	-	-	-	-	716.628
111.464	666	-	-	-	-	-	-	-	-	-	714.126
120.819	687	-	-	-	-	-	-	-	-	-	717.431
116.585	955	-	-	-	-	-	-	-	-	-	719.373
114.785	621	-	-	-	-	-	-	-	-	-	715.924
107.403	621	-	-	-	-	-	-	-	-	-	716.487
110.635	607	-	-	-	-	-	-	-	-	-	716.077
105.168	659	-	-	-	-	-	-	-	-	-	721.192
99.0986	854	-	-	-	-	-	-	-	-	-	716.046
107.485	692	-	-	-	-	-	-	-	-	-	714.831
107.292	764	-	-	-	-	-	-	-	-	-	719.792
107.881	698	-	-	-	-	-	-	-	-	-	714.775
111.358	854	-	-	-	-	-	-	-	-	-	717.341
117.111	618	-	-	-	-	-	-	-	-	-	716.753
115.18	388	-	-	-	-	-	-	-	-	-	716.219
111.706	797	-	-	-	-	-	-	-	-	-	723.017
110.967	375	-	-	-	-	-	-	-	-	-	717.791
114.875	559	-	-	-	-	-	-	-	-	-	716.033
107.397	835	-	-	-	-	-	-	-	-	-	716.948
106.563	651	-	-	-	-	-	-	-	-	-	714.867
114.01	543	-	-	-	-	-	-	-	-	-	714.399
111.008	477	-	-	-	-	-	-	-	-	-	716.218
102.911	662	-	-	-	-	-	-	-	-	-	719.104
107.899	930	-	-	-	-	-	-	-	-	-	720.15
118.091	865	-	-	-	-	-	-	-	-	-	717.808
108.58	661	-	-	-	-	-	-	-	-	-	717.019
107.061	722	-	-	-	-	-	-	-	-	-	717.984
118.024	642	-	-	-	-	-	-	-	-	-	718.839
105.8	778	-	-	-	-	-	-	-	-	-	714.931
112.191	690	-	-	-	-	-	-	-	-	-	719.15
107.646	438	-	-	-	-	-	-	-	-	-	717.386
111.102	887	-	-	-	-	-	-	-	-	-	715.27
113.076	742	-	-	-	-	-	-	-	-	-	718.749
104.842	944	-	-	-	-	-	-	-	-	-	718.805
103.324	691	-	-	-	-	-	-	-	-	-	715.865
118.119	599	-	-	-	-	-	-	-	-	-	718.101
111.089	485	-	-	-	-	-	-	-	-	-	719.717
109.711	715	-	-	-	-	-	-	-	-	-	716.843
105.85	740	-	-	-	-	-	-	-	-	-	714.513
103.879	751	-	-	-	-	-	-	-	-	-	712.812
106.054	668	-	-	-	-	-	-	-	-	-	719.781
109.411	459	-	-	-	-	-	-	-	-	-	715.932
108.754	680	-	-	-	-	-	-	-	-	-	717.676
110.507	876	-	-	-	-	-	-	-	-	-	716.29
114.993	638	-	-	-	-	-	-	-	-	-	716.421
103.879	567	-	-	-	-	-	-	-	-	-	716.307
102.098	676	-	-	-	-	-	-	-	-	-	715.705
113.166	772	-	-	-	-	-	-	-	-	-	717.174
106.129	835	-	-	-	-	-	-	-	-	-	719.193
110.595	819	-	-	-	-	-	-	-	-	-	720.886
111.119	854	-	-	-	-	-	-	-	-	-	716.462
110.823	810	-	-	-	-	-	-	-	-	-	716.264
104.443	694	-	-	-	-	-	-	-	-	-	714.832
103.257	906	-	-	-	-	-	-	-	-	-	716.951
106.395	761	-	-	-	-	-	-	-	-	-	717.94
117.086	674	-	-	-	-	-	-	-	-	-	718.148
112.314	567	-	-	-	-	-	-	-	-	-	720.522
110.187	698	-	-	-	-	-	-	-	-	-	715.055
113.414	450	-	-	-	-	-	-	-	-	-	714.853
105.863	842	-	-	-	-	-	-	-	-	-	719.651
111.154	720	-	-	-	-	-	-	-	-	-	717.323
115.205	752	-	-	-	-	-	-	-	-	-	714.516
110.169	818	-	-	-	-	-	-	-	-	-	719.405
117.551	615	-	-	-	-	-	-	-	-	-	715.569
106.925	669	-	-	-	-	-	-	-	-	-	717.045
111.228	779	-	-	-	-	-	-	-	-	-	714.755
109.917	765	-	-	-	-	-	-	-	-	-	715.589
99.0317	983	-	-	-	-	-	-	-	-	-	717.003
106.33	383	-	-	-	-	-	-	-	-	-	717.318
112.25	844	-	-	-	-	-	-	-	-	-	713.497
111.411	770	-	-	-	-	-	-	-	-	-	719.368
111.723	571	-	-	-	-	-	-	-	-	-	715.314
102.206	434	-	-	-	-	-	-	-	-	-	715.269
113.445	786	-	-	-	-	-	-	-	-	-	716.079
117.055	696	-	-	-	-	-	-	-	-	-	713.244
117.912	771	-	-	-	-	-	-	-	-	-	718.729
111.125	616	-	-	-	-	-	-	-	-	-	717.921
102.914	753	-	-	-	-	-	-	-	-	-	716.542
111.721	631	-	-	-	-	-	-	-	-	-	714.865
116.402	715	-	-	-	-	-	-	-	-	-	715.862
110.187	840	-	-	-	-	-	-	-	-	-	717.893
116.817	709	-	-	-	-	-	-	-	-	-	719.888
108.864	348	-	-	-	-	-	-	-	-	-	714.106
122.167	674	-	-	-	-	-	-	-	-	-	717.558
113.707	697	-	-	-	-	-	-	-	-	-	716.018
108.842	527	-	-	-	-	-	-	-	-	-	717.834
108.478	730	-	-	-	-	-	-	-	-	-	715.981
102.277	684	-	-	-	-	-	-	-	-	-	713.753
114.099	691	-	-	-	-	-	-	-	-	-	713.822
110.312	883	-	-	-	-	-	-	-	-	-	715.007
110.306	712	-	-	-	-	-	-	-	-	-	715.272
107.692	685	-	-	-	-	-	-	-	-	-	718.042
104.201	711	-	-	-	-	-	-	-	-	-	714.025
112.556	758	-	-	-	-	-	-	-	-	-	712.734
106.027	624	-	-	-	-	-	-	-	-	-	718.245
105.012	734	-	-	-	-	-	-	-	-	-	720.27
114.521	754	-	-	-	-	-	-	-	-	-	718.463
108.443	481	-	-	-	-	-	-	-	-	-	716.401
121.553	654	-	-	-	-	-	-	-	-	-	719.562
111.392	768	-	-	-	-	-	-	-	-	-	714.97
116.751	723	-	-	-	-	-	-	-	-	-	720.214
109.72	752	-	-	-	-	-	-	-	-	-	714.908
108.637	568	-	-	-	-	-	-	-	-	-	716.193
104.7	770	-	-	-	-	-	-	-	-	-	717.784
112.475	748	-	-	-	-	-	-	-	-	-	716.921
108.03	708	-	-	-	-	-	-	-	-	-	717.743
108	609	-	-	-	-	-	-	-	-	-	720.975
112.922	938	-	-	-	-	-	-	-	-	-	714.925
112.309	707	-	-	-	-	-	-	-	-	-	716.934
109.726	764	-	-	-	-	-	-	-	-	-	717.321
113.35	930	-	-	-	-	-	-	-	-	-	720.082
121.068	545	-	-	-	-	-	-	-	-	-	718.595
117.132	1034	-	-	-	-	-	-	-	-	-	718.746
107.429	568	-	-	-	-	-	-	-	-	-	719.288
114.026	621	-	-	-	-	-	-	-	-	-	717.566
112.645	1080	-	-	-	-	-	-	-	-	-	715.846
107.375	727	-	-	-	-	-	-	-	-	-	718.895
115.411	672	-	-	-	-	-	-	-	-	-	720.473
103.221	715	-	-	-	-	-	-	-	-	-	713.96
113.55	758	-	-	-	-	-	-	-	-	-	717.049
106.93	714	-	-	-	-	-	-	-	-	-	718.564
109.087	713	-	-	-	-	-	-	-	-	-	717.048
104.695	785	-	-	-	-	-	-	-	-	-	715.284
104.289	609	-	-	-	-	-	-	-	-	-	715.146
111.496	448	-	-	-	-	-	-	-	-	-	718.24
112.633	679	-	-	-	-	-	-	-	-	-	715.998
123.742	751	-	-	-	-	-	-	-	-	-	717.762
116.848	902	-	-	-	-	-	-	-	-	-	717.478
110.076	562	-	-	-	-	-	-	-	-	-	716.483
114.572	464	-	-	-	-	-	-	-	-	-	717.069
109.791	597	-	-	-	-	-	-	-	-	-	716.39
112.427	674	-	-	-	-	-	-	-	-	-	715.434
100.85	687	-	-	-	-	-	-	-	-	-	719.413
107.982	670	-	-	-	-	-	-	-	-	-	716.944
116.365	743	-	-	-	-	-	-	-	-	-	716.443
114.183	746	-	-	-	-	-	-	-	-	-	716.821
116.248	904	-	-	-	-	-	-	-	-	-	715.501
101.763	531	-	-	-	-	-	-	-	-	-	717.253
112.64	650	-	-	-	-	-	-	-	-	-	716.263
109.978	768	-	-	-	-	-	-	-	-	-	714.934
120.666	682	-	-	-	-	-	-	-	-	-	719.977
106.156	729	-	-	-	-	-	-	-	-	-	715.783
105.535	822	-	-	-	-	-	-	-	-	-	717.177
110.015	741	-	-	-	-	-	-	-	-	-	715.012
120.743	775	-	-	-	-	-	-	-	-	-	713.989
106.258	685	-	-	-	-	-	-	-	-	-	714.946
108.747	730	-	-	-	-	-	-	-	-	-	717.595
116.381	743	-	-	-	-	-	-	-	-	-	717.207
116.944	681	-	-	-	-	-	-	-	-	-	717.931
122.089	719	-	-	-	-	-	-	-	-	-	717.38
101.535	729	-	-	-	-	-	-	-	-	-	714.451
104.819	1001	-	-	-	-	-	-	-	-	-	716.849
102.932	720	-	-	-	-	-	-	-	-	-	717.846
114.526	629	-	-	-	-	-	-	-	-	-	717.294
122.561	693	-	-	-	-	-	-	-	-	-	717.305
116.046	879	-	-	-	-	-	-	-	-	-	713.837
116.369	707	-	-	-	-	-	-	-	-	-	714.632
105.378	814	-	-	-	-	-	-	-	-	-	716.398
116.088	655	-	-	-	-	-	-	-	-	-	719.172
108.214	850	-	-	-	-	-	-	-	-	-	716.038
102.385	623	-	-	-	-	-	-	-	-	-	717.025
110.343	1074	-	-	-	-	-	-	-	-	-	716.379
109.943	692	-	-	-	-	-	-	-	-	-	713.957
111.301	704	-	-	-	-	-	-	-	-	-	716.171
119.831	605	-	-	-	-	-	-	-	-	-	714.752
117.958	736	-	-	-	-	-	-	-	-	-	716.663
118.296	662	-	-	-	-	-	-	-	-	-	716.62
109.629	801	-	-	-	-	-	-	-	-	-	717.15
114.151	739	-	-	-	-	-	-	-	-	-	715.839
108.191	736	-	-	-	-	-	-	-	-	-	720.924
122.315	652	-	-	-	-	-	-	-	-	-	714.522
102.666	658	-	-	-	-	-	-	-	-	-	713.302
100.161	722	-	-	-	-	-	-	-	-	-	718.793
102.441	874	-	-	-	-	-	-	-	-	-	714.958
123.414	657	-	-	-	-	-	-	-	-	-	717.731
110.582	1067	-	-	-	-	-	-	-	-	-	720.357
113.421	686	-	-	-	-	-	-	-	-	-	717.601
111.366	610	-	-	-	-	-	-	-	-	-	719.568
120.977	730	-	-	-	-	-	-	-	-	-	714.243
112.493	787	-	-	-	-	-	-	-	-	-	716.129
109.779	738	-	-	-	-	-	-	-	-	-	717.731
107.562	725	-	-	-	-	-	-	-	-	-	718.765
121.236	511	-	-	-	-	-	-	-	-	-	716.354
108.571	737	-	-	-	-	-	-	-	-	-	720.028
113.471	800	-	-	-	-	-	-	-	-	-	718.044
124.205	724	-	-	-	-	-	-	-	-	-	718.241
109.804	707	-	-	-	-	-	-	-	-	-	717.676
107.334	654	-	-	-	-	-	-	-	-	-	718.221
97.8373	771	-	-	-	-	-	-	-	-	-	719.359
110.086	545	-	-	-	-	-	-	-	-	-	719.533
108.369	774	-	-	-	-	-	-	-	-	-	718.368
111.151	687	-	-	-	-	-	-	-	-	-	719.168
99.8429	618	-	-	-	-	-	-	-	-	-	714.615
109.301	631	-	-	-	-	-	-	-	-	-	716.359
101.96	782	-	-	-	-	-	-	-	-	-	714.997
102.198	894	-	-	-	-	-	-	-	-	-	715.404
108.739	729	-	-	-	-	-	-	-	-	-	717.786
104.982	881	-	-	-	-	-	-	-	-	-	713.897
109.562	753	-	-	-	-	-	-	-	-	-	715.619
115.217	690	-	-	-	-	-	-	-	-	-	716.512
98.7598	651	-	-	-	-	-	-	-	-	-	716.427
108.21	705	-	-	-	-	-	-	-	-	-	720.457
115.497	752	-	-	-	-	-	-	-	-	-	717.522
120.29	740	-	-	-	-	-	-	-	-	-	715.916
114.232	714	-	-	-	-	-	-	-	-	-	715.261
115.569	897	-	-	-	-	-	-	-	-	-	712.44
114.035	655	-	-	-	-	-	-	-	-	-	715.079
109.22	656	-	-	-	-	-	-	-	-	-	713.425
108.506	626	-	-	-	-	-	-	-	-	-	716.051
106.124	788	-	-	-	-	-	-	-	-	-	716.846
110.552	531	-	-	-	-	-	-	-	-	-	715.75
110.738	593	-	-	-	-	-	-	-	-	-	716.589
105.337	665	-	-	-	-	-	-	-	-	-	717.806
119.044	750	-	-	-	-	-	-	-	-	-	715.272
111.572	401	-	-	-	-	-	-	-	-	-	719.648
108.776	796	-	-	-	-	-	-	-	-	-	719.168
115.685	777	-	-	-	-	-	-	-	-	-	717.531
113.806	376	-	-	-	-	-	-	-	-	-	716.198
114.04	701	-	-	-	-	-	-	-	-	-	718.97
99.6964	736	-	-	-	-	-	-	-	-	-	714.613
120.182	726	-	-	-	-	-	-	-	-	-	714.284
110.134	588	-	-	-	-	-	-	-	-	-	715.178
112.766	878	-	-	-	-	-	-	-	-	-	716.431
101.403	739	-	-	-	-	-	-	-	-	-	716.831
120.108	639	-	-	-	-	-	-	-	-	-	715.687
103.519	700	-	-	-	-	-	-	-	-	-	714.903
106.581	557	-	-	-	-	-	-	-	-	-	717.499
110.444	622	-	-	-	-	-	-	-	-	-	714.307
115.514	737	-	-	-	-	-	-	-	-	-	714.455
110.41	717	-	-	-	-	-	-	-	-	-	715.701
112.751	808	-	-	-	-	-	-	-	-	-	717.275
117.182	732	-	-	-	-	-	-	-	-	-	717.358
115.416	690	-	-	-	-	-	-	-	-	-	716.986
98.7913	866	-	-	-	-	-	-	-	-	-	717.582
116.892	654	-	-	-	-	-	-	-	-	-	718.159
114.815	652	-	-	-	-	-	-	-	-	-	717.175
121.701	893	-	-	-	-	-	-	-	-	-	715.461
105.414	675	-	-	-	-	-	-	-	-	-	720.21
115.168	700	-	-	-	-	-	-	-	-	-	716.399
115.811	551	-	-	-	-	-	-	-	-	-	715.876
114.769	774	-	-	-	-	-	-	-	-	-	714.6
111.287	737	-	-	-	-	-	-	-	-	-	716.78
107.529	745	-	-	-	-	-	-	-	-	-	718.175
111.486	740	-	-	-	-	-	-	-	-	-	715.213
110.269	882	-	-	-	-	-	-	-	-	-	712.703
110.699	623	-	-	-	-	-	-	-	-	-	720.604
107.703	731	-	-	-	-	-	-	-	-	-	718.783
118.485	704	-	-	-	-	-	-	-	-	-	717.918
111.81	669	-	-	-	-	-	-	-	-	-	714.199
117.393	677	-	-	-	-	-	-	-	-	-	717.889
110.199	1043	-	-	-	-	-	-	-	-	-	714.835
108.878	654	-	-	-	-	-	-	-	-	-	716.586
113.674	530	-	-	-	-	-	-	-	-	-	718.248
106.463	730	-	-	-	-	-	-	-	-	-	715.051
107.524	607	-	-	-	-	-	-	-	-	-	716.529
102.868	897	-	-	-	-	-	-	-	-	-	720.006
105.319	699	-	-	-	-	-	-	-	-	-	715.246
90.9127	741	-	-	-	-	-	-	-	-	-	716.221
113.564	714	-	-	-	-	-	-	-	-	-	712.057
104.966	621	-	-	-	-	-	-	-	-	-	717.693
120.884	756	-	-	-	-	-	-	-	-	-	715.055
106.595	772	-	-	-	-	-	-	-	-	-	717.629
103.45	801	-	-	-	-	-	-	-	-	-	717.384
97.8638	747	-	-	-	-	-	-	-	-	-	718.556
107.433	860	-	-	-	-	-	-	-	-	-	716.719
111.021	1030	-	-	-	-	-	-	-	-	-	717.704
118.22	691	-	-	-	-	-	-	-	-	-	714.06
107.555	753	-	-	-	-	-	-	-	-	-	717.285
117.249	781	-	-	-	-	-	-	-	-	-	714.079
113.481	685	-	-	-	-	-	-	-	-	-	716.075
115.182	603	-	-	-	-	-	-	-	-	-	719.237
112.143	591	-	-	-	-	-	-	-	-	-	715.975
105.604	687	-	-	-	-	-	-	-	-	-	716.551
109.884	797	-	-	-	-	-	-	-	-	-	720.448
114.238	589	-	-	-	-	-	-	-	-	-	717.85
117.53	918	-	-	-	-	-	-	-	-	-	719.339
116.485	670	-	-	-	-	-	-	-	-	-	716.55
105.231	580	-	-	-	-	-	-	-	-	-	717.423
114.107	636	-	-	-	-	-	-	-	-	-	715.941
116.862	760	-	-	-	-	-	-	-	-	-	715.858
112.585	669	-	-	-	-	-	-	-	-	-	716.825
113.26	554	-	-	-	-	-	-	-	-	-	719.849
110.276	657	-	-	-	-	-	-	-	-	-	719.256
112.318	787	-	-	-	-	-	-	-	-	-	714.712
108.914	731	-	-	-	-	-	-	-	-	-	718.231
119.314	744	-	-	-	-	-	-	-	-	-	714.835
116.104	912	-	-	-	-	-	-	-	-	-	716.72
119.893	753	-	-	-	-	-	-	-	-	-	714.031
106.817	542	-	-	-	-	-	-	-	-	-	716.318
122.651	595	-	-	-	-	-	-	-	-	-	714.724
109.045	825	-	-	-	-	-	-	-	-	-	717.223
119.349	956	-	-	-	-	-	-	-	-	-	716.839
118.476	577	-	-	-	-	-	-	-	-	-	718.894
98.2416	827	-	-	-	-	-	-	-	-	-	718.537
110.098	680	-	-	-	-	-	-	-	-	-	718.567
111.748	848	-	-	-	-	-	-	-	-	-	713.929
119.188	611	-	-	-	-	-	-	-	-	-	714.533
122.56	547	-	-	-	-	-	-	-	-	-	718.53
118.166	639	-	-	-	-	-	-	-	-	-	717.405
105.488	693	-	-	-	-	-	-	-	-	-	716.821
114.331	998	-	-	-	-	-	-	-	-	-	715.394
101.068	664	-	-	-	-	-	-	-	-	-	717.781
107.435	439	-	-	-	-	-	-	-	-	-	716.355
110.573	544	-	-	-	-	-	-	-	-	-	715.313
105.615	573	-	-	-	-	-	-	-	-	-	716.881
116.57	725	-	-	-	-	-	-	-	-	-	717.004
118.936	662	-	-	-	-	-	-	-	-	-	714.209
120.569	745	-	-	-	-	-	-	-	-	-	719.044
108.908	723	-	-	-	-	-	-	-	-	-	715.799
118.794	930	-	-	-	-	-	-	-	-	-	714.478
114.05	916	-	-	-	-	-	-	-	-	-	714.738
115.799	691	-	-	-	-	-	-	-	-	-	715.643
110.853	728	-	-	-	-	-	-	-	-	-	717.511
114.383	589	-	-	-	-	-	-	-	-	-	716.148
107.746	649	-	-	-	-	-	-	-	-	-	718.432
114.221	671	-	-	-	-	-	-	-	-	-	718.872
110.987	583	-	-	-	-	-	-	-	-	-	716.356
109.979	675	-	-	-	-	-	-	-	-	-	718.013
107.468	738	-	-	-	-	-	-	-	-	-	715.435
113.791	703	-	-	-	-	-	-	-	-	-	717.079
111.804	767	-	-	-	-	-	-	-	-	-	717.214
104.213	619	-	-	-	-	-	-	-	-	-	716.966
104.501	671	-	-	-	-	-	-	-	-	-	718.747
102.375	710	-	-	-	-	-	-	-	-	-	716.386
103.952	680	-	-	-	-	-	-	-	-	-	716.592
109.999	752	-	-	-	-	-	-	-	-	-	718.704
118.22	699	-	-	-	-	-	-	-	-	-	712.139
114.447	651	-	-	-	-	-	-	-	-	-	718.274
116.17	602	-	-	-	-	-	-	-	-	-	715.717
110.345	723	-	-	-	-	-	-	-	-	-	713.651
118.72	577	-	-	-	-	-	-	-	-	-	716.876
112.501	744	-	-	-	-	-	-	-	-	-	716.826
116.312	708	-	-	-	-	-	-	-	-	-	715.281
116.393	672	-	-	-	-	-	-	-	-	-	713.516
104.399	846	-	-	-	-	-	-	-	-	-	715.366
101.833	545	-	-	-	-	-	-	-	-	-	714.881
104.46	571	-	-	-	-	-	-	-	-	-	715.918
110.964	607	-	-	-	-	-	-	-	-	-	718.358
113.483	924	-	-	-	-	-	-	-	-	-	718.481
108.972	737	-	-	-	-	-	-	-	-	-	715.703
114.023	703	-	-	-	-	-	-	-	-	-	715.891
104.037	448	-	-	-	-	-	-	-	-	-	713.197
112.525	707	-	-	-	-	-	-	-	-	-	715.196
103.613	724	-	-	-	-	-	-	-	-	-	717.276
109.047	590	-	-	-	-	-	-	-	-	-	716.033
105.115	715	-	-	-	-	-	-	-	-	-	718.854
115.978	560	-	-	-	-	-	-	-	-	-	715.644
109.682	760	-	-	-	-	-	-	-	-	-	715.784
116.126	741	-	-	-	-	-	-	-	-	-	718.623
118.96	678	-	-	-	-	-	-	-	-	-	717.278
123.196	778	-	-	-	-	-	-	-	-	-	716.11
109.354	913	-	-	-	-	-	-	-	-	-	716.089
98.4136	796	-	-	-	-	-	-	-	-	-	717.476
119.308	745	-	-	-	-	-	-	-	-	-	718.825
114.609	626	-	-	-	-	-	-	-	-	-	713.739
116.885	723	-	-	-	-	-	-	-	-	-	715.691
105.635	665	-	-	-	-	-	-	-	-	-	715.479
121.888	564	-	-	-	-	-	-	-	-	-	713.583
113.527	563	-	-	-	-	-	-	-	-	-	716.091
114.365	822	-	-	-	-	-	-	-	-	-	715.978
118.232	678	-	-	-	-	-	-	-	-	-	719.817
106.32	604	-	-	-	-	-	-	-	-	-	716.564
110.047	1035	-	-	-	-	-	-	-	-	-	718.182
114.451	760	-	-	-	-	-	-	-	-	-	714.338
113.838	804	-	-	-	-	-	-	-	-	-	716.641
111.675	710	-	-	-	-	-	-	-	-	-	714.108
102.073	739	-	-	-	-	-	-	-	-	-	715.86
104.169	668	-	-	-	-	-	-	-	-	-	716.078
108.385	626	-	-	-	-	-	-	-	-	-	715.947
106.763	832	-	-	-	-	-	-	-	-	-	716.036
107.243	570	-	-	-	-	-	-	-	-	-	719.082
128.625	1023	-	-	-	-	-	-	-	-	-	714.113
103.447	699	-	-	-	-	-	-	-	-	-	714.119
112.345	731	-	-	-	-	-	-	-	-	-	716.174
109.747	735	-	-	-	-	-	-	-	-	-	714.398
120.982	669	-	-	-	-	-	-	-	-	-	718.174
110.086	621	-	-	-	-	-	-	-	-	-	719.144
109.827	740	-	-	-	-	-	-	-	-	-	715.127
118.427	719	-	-	-	-	-	-	-	-	-	716.613
110.43	716	-	-	-	-	-	-	-	-	-	717.01
104.511	791	-	-	-	-	-	-	-	-	-	718.155
114.108	732	-	-	-	-	-	-	-	-	-	716.587
107.013	1048	-	-	-	-	-	-	-	-	-	718.268
119.324	692	-	-	-	-	-	-	-	-	-	718.727
120.278	712	-	-	-	-	-	-	-	-	-	716.832
114.375	754	-	-	-	-	-	-	-	-	-	715.852
110.148	569	-	-	-	-	-	-	-	-	-	714.801
102.152	483	-	-	-	-	-	-	-	-	-	714.226
106.402	698	-	-	-	-	-	-	-	-	-	713.815
108.875	728	-	-	-	-	-	-	-	-	-	715.166
108.812	509	-	-	-	-	-	-	-	-	-	719.26
106.56	705	-	-	-	-	-	-	-	-	-	715.881
115.768	725	-	-	-	-	-	-	-	-	-	718.737
102.683	715	-	-	-	-	-	-	-	-	-	718.682
119.577	767	-	-	-	-	-	-	-	-	-	717.226
112.859	929	-	-	-	-	-	-	-	-	-	714.979
120.885	621	-	-	-	-	-	-	-	-	-	715.582
105.458	534	-	-	-	-	-	-	-	-	-	717.809
112.761	821	-	-	-	-	-	-	-	-	-	721.147
116.112	407	-	-	-	-	-	-	-	-	-	716.636
110.84	944	-	-	-	-	-	-	-	-	-	718.915
104.949	920	-	-	-	-	-	-	-	-	-	720.08
120.344	607	-	-	-	-	-	-	-	-	-	716.366
103.797	634	-	-	-	-	-	-	-	-	-	715.179
105.273	787	-	-	-	-	-	-	-	-	-	715.426
107.865	745	-	-	-	-	-	-	-	-	-	716.359
115.942	763	-	-	-	-	-	-	-	-	-	717.647
116.999	696	-	-	-	-	-	-	-	-	-	716.732
109.845	684	-	-	-	-	-	-	-	-	-	713.043
114.859	828	-	-	-	-	-	-	-	-	-	714.161
104.822	715	-	-	-	-	-	-	-	-	-	717.824
118.496	720	-	-	-	-	-	-	-	-	-	715.252
102.634	740	-	-	-	-	-	-	-	-	-	718.171
116.73	410	-	-	-	-	-	-	-	-	-	716.812
108.671	523	-	-	-	-	-	-	-	-	-	719.53
113.084	772	-	-	-	-	-	-	-	-	-	720.294
113.127	975	-	-	-	-	-	-	-	-	-	717.019
111.514	660	-	-	-	-	-	-	-	-	-	718.078
112.419	764	-	-	-	-	-	-	-	-	-	716.305
117.918	564	-	-	-	-	-	-	-	-	-	710.139
106.806	718	-	-	-	-	-	-	-	-	-	714.365
108.99	855	-	-	-	-	-	-	-	-	-	718.831
110.814	714	-	-	-	-	-	-	-	-	-	716.45
111.719	744	-	-	-	-	-	-	-	-	-	719.945
116.579	561	-	-	-	-	-	-	-	-	-	716.455
109.497	527	-	-	-	-	-	-	-	-	-	713.791
113.109	674	-	-	-	-	-	-	-	-	-	717.054
110.562	732	-	-	-	-	-	-	-	-	-	717.664
111.738	676	-	-	-	-	-	-	-	-	-	717.269
108.693	648	-	-	-	-	-	-	-	-	-	717.833
109.308	703	-	-	-	-	-	-	-	-	-	717.945
109.317	873	-	-	-	-	-	-	-	-	-	716.393
107.344	760	-	-	-	-	-	-	-	-	-	718.901
114.438	702	-	-	-	-	-	-	-	-	-	714.64
108.837	772	-	-	-	-	-	-	-	-	-	720.994
115.169	751	-	-	-	-	-	-	-	-	-	719.853
102.25	1095	-	-	-	-	-	-	-	-	-	712.438
109.846	462	-	-	-	-	-	-	-	-	-	717.918
110.675	629	-	-	-	-	-	-	-	-	-	714.714
113.103	768	-	-	-	-	-	-	-	-	-	713.608
110.263	627	-	-	-	-	-	-	-	-	-	716.91
103.149	398	-	-	-	-	-	-	-	-	-	715.65
102.403	745	-	-	-	-	-	-	-	-	-	718.56
119.601	554	-	-	-	-	-	-	-	-	-	715.613
112.287	678	-	-	-	-	-	-	-	-	-	718.555
101.329	731	-	-	-	-	-	-	-	-	-	719.528
108.461	702	-	-	-	-	-	-	-	-	-	713.829
113.269	698	-	-	-	-	-	-	-	-	-	715.642
105.893	783	-	-	-	-	-	-	-	-	-	714.107
110.419	689	-	-	-	-	-	-	-	-	-	715.078
115.104	916	-	-	-	-	-	-	-	-	-	719.721
111.175	719	-	-	-	-	-	-	-	-	-	717.277
117.413	751	-	-	-	-	-	-	-	-	-	716.377
106.878	777	-	-	-	-	-	-	-	-	-	718.268
111.573	775	-	-	-	-	-	-	-	-	-	718.159
109.885	610	-	-	-	-	-	-	-	-	-	714.015
102.95	732	-	-	-	-	-	-	-	-	-	719.441
97.2273	626	-	-	-	-	-	-	-	-	-	717.684
112.043	766	-	-	-	-	-	-	-	-	-	717.823
112.553	677	-	-	-	-	-	-	-	-	-	715.546
103.964	687	-	-	-	-	-	-	-	-	-	713.938
108.859	792	-	-	-	-	-	-	-	-	-	714.426
120.437	904	-	-	-	-	-	-	-	-	-	716.942
103.076	736	-	-	-	-	-	-	-	-	-	715.633
116.254	779	-	-	-	-	-	-	-	-	-	717.524
104.873	658	-	-	-	-	-	-	-	-	-	714.83
105.651	667	-	-	-	-	-	-	-	-	-	713.674
112.493	695	-	-	-	-	-	-	-	-	-	717.057
102.242	744	-	-	-	-	-	-	-	-	-	716.521
104.902	773	-	-	-	-	-	-	-	-	-	713.34
119.672	693	-	-	-	-	-	-	-	-	-	714.346
123.884	580	-	-	-	-	-	-	-	-	-	716.459
112.237	412	-	-	-	-	-	-	-	-	-	717.897
114.82	695	-	-	-	-	-	-	-	-	-	716.751
112.746	686	-	-	-	-	-	-	-	-	-	719.485
114.154	723	-	-	-	-	-	-	-	-	-	719.024
100.135	786	-	-	-	-	-	-	-	-	-	718.476
105.184	591	-	-	-	-	-	-	-	-	-	717.223
102.674	935	-	-	-	-	-	-	-	-	-	716.707
115.154	724	-	-	-	-	-	-	-	-	-	716.241
107.414	908	-	-	-	-	-	-	-	-	-	713.885
109.609	767	-	-	-	-	-	-	-	-	-	715.744
108.172	667	-	-	-	-	-	-	-	-	-	716.358
106.473	667	-	-	-	-	-	-	-	-	-	717.467
113.269	1043	-	-	-	-	-	-	-	-	-	716.407
106.431	636	-	-	-	-	-	-	-	-	-	713.719
112.802	577	-	-	-	-	-	-	-	-	-	714.765
109.725	725	-	-	-	-	-	-	-	-	-	715.258
113.731	738	-	-	-	-	-	-	-	-	-	714.698
111.98	818	-	-	-	-	-	-	-	-	-	719.617
114.81	771	-	-	-	-	-	-	-	-	-	717.25
97.8708	691	-	-	-	-	-	-	-	-	-	716.36
106.152	701	-	-	-	-	-	-	-	-	-	716.079
108.878	758	-	-	-	-	-	-	-	-	-	717.922
119.68	655	-	-	-	-	-	-	-	-	-	715.555
115.224	581	-	-	-	-	-	-	-	-	-	717.381
107.58	753	-	-	-	-	-	-	-	-	-	716.397
114.365	662	-	-	-	-	-	-	-	-	-	716.911
112.497	729	-	-	-	-	-	-	-	-	-	718.041
104.524	749	-	-	-	-	-	-	-	-	-	718.537
111.189	631	-	-	-	-	-	-	-	-	-	715.699
96.3421	425	-	-	-	-	-	-	-	-	-	716.443
112.338	744	-	-	-	-	-	-	-	-	-	715.398
119.88	646	-	-	-	-	-	-	-	-	-	720.183
104.642	850	-	-	-	-	-	-	-	-	-	717.047
117.692	824	-	-	-	-	-	-	-	-	-	717.036
108.152	680	-	-	-	-	-	-	-	-	-	715.324
107.09	761	-	-	-	-	-	-	-	-	-	719.308
110.617	517	-	-	-	-	-	-	-	-	-	714.698
109.817	678	-	-	-	-	-	-	-	-	-	717.476
114.747	797	-	-	-	-	-	-	-	-	-	717.497
114.57	585	-	-	-	-	-	-	-	-	-	720.049
118.838	647	-	-	-	-	-	-	-	-	-	719.057
121.369	693	-	-	-	-	-	-	-	-	-	717.126
108.874	934	-	-	-	-	-	-	-	-	-	716.345
106.359	704	-	-	-	-	-	-	-	-	-	717.624
121.188	638	-	-	-	-	-	-	-	-	-	720.272
100.733	463	-	-	-	-	-	-	-	-	-	714.557
109.169	944	-	-	-	-	-	-	-	-	-	717.781
108.87	633	-	-	-	-	-	-	-	-	-	712.429
112.757	759	-	-	-	-	-	-	-	-	-	719.066
102.031	725	-	-	-	-	-	-	-	-	-	717.567
112.887	711	-	-	-	-	-	-	-	-	-	716.066
110.622	781	-	-	-	-	-	-	-	-	-	718.415
110.111	642	-	-	-	-	-	-	-	-	-	716.785
96.7135	710	-	-	-	-	-	-	-	-	-	717.545
126.035	609	-	-	-	-	-	-	-	-	-	716.423
114.298	851	-	-	-	-	-	-	-	-	-	718.08
122.226	795	-	-	-	-	-	-	-	-	-	720.186
116.29	715	-	-	-	-	-	-	-	-	-	717.362
109.93	701	-	-	-	-	-	-	-	-	-	718.254
116.356	602	-	-	-	-	-	-	-	-	-	715.148
113.4	900	-	-	-	-	-	-	-	-	-	717.295
106.37	594	-	-	-	-	-	-	-	-	-	718.719
103.192	717	-	-	-	-	-	-	-	-	-	717.29
114.479	672	-	-	-	-	-	-	-	-	-	714.141
109.771	572	-	-	-	-	-	-	-	-	-	716.321
108.444	1060	-	-	-	-	-	-	-	-	-	715.572
114.831	832	-	-	-	-	-	-	-	-	-	715.488
103.015	764	-	-	-	-	-	-	-	-	-	714.468
106.429	658	-	-	-	-	-	-	-	-	-	717.47
113.209	713	-	-	-	-	-	-	-	-	-	718.873
105.114	708	-	-	-	-	-	-	-	-	-	715.176
111.694	721	-	-	-	-	-	-	-	-	-	717.283
110.908	753	-	-	-	-	-	-	-	-	-	716.917
114.073	849	-	-	-	-	-	-	-	-	-	716.969
117.455	726	-	-	-	-	-	-	-	-	-	713.874
119.364	559	-	-	-	-	-	-	-	-	-	715.72
108.31	720	-	-	-	-	-	-	-	-	-	717.217
111.4	590	-	-	-	-	-	-	-	-	-	717.589
120.754	717	-	-	-	-	-	-	-	-	-	714.345
112.023	495	-	-	-	-	-	-	-	-	-	715.092
108.199	532	-	-	-	-	-	-	-	-	-	716.237
109.899	993	-	-	-	-	-	-	-	-	-	714.268
115.977	587	-	-	-	-	-	-	-	-	-	716.321
101.141	611	-	-	-	-	-	-	-	-	-	717.275
112.379	597	-	-	-	-	-	-	-	-	-	715.139
129.861	638	-	-	-	-	-	-	-	-	-	715.23
108.214	727	-	-	-	-	-	-	-	-	-	715.911
106.207	732	-	-	-	-	-	-	-	-	-	715.418
110.577	735	-	-	-	-	-	-	-	-	-	716.409
107.877	898	-	-	-	-	-	-	-	-	-	716.218
105.221	1016	-	-	-	-	-	-	-	-	-	716.97
111.9	715	-	-	-	-	-	-	-	-	-	713.188
103.274	726	-	-	-	-	-	-	-	-	-	716.656
102.789	857	-	-	-	-	-	-	-	-	-	715.86
106.309	787	-	-	-	-	-	-	-	-	-	717.015
104.742	703	-	-	-	-	-	-	-	-	-	716.987
109.237	693	-	-	-	-	-	-	-	-	-	715.253
103.694	806	-	-	-	-	-	-	-	-	-	715.712
107.672	622	-	-	-	-	-	-	-	-	-	714.636
107.021	606	-	-	-	-	-	-	-	-	-	718.518
111.389	755	-	-	-	-	-	-	-	-	-	718.847
112.954	1009	-	-	-	-	-	-	-	-	-	716.113
115.077	889	-	-	-	-	-	-	-	-	-	715.366
105.549	732	-	-	-	-	-	-	-	-	-	719.365
112.813	756	-	-	-	-	-	-	-	-	-	718.58
96.9616	722	-	-	-	-	-	-	-	-	-	718.027
120.397	650	-	-	-	-	-	-	-	-	-	718.176
113.968	668	-	-	-	-	-	-	-	-	-	714.265
114.055	646	-	-	-	-	-	-	-	-	-	720.002
114.928	765	-	-	-	-	-	-	-	-	-	714.696
105.997	734	-	-	-	-	-	-	-	-	-	715.169
106.146	769	-	-	-	-	-	-	-	-	-	718.33
110.394	809	-	-	-	-	-	-	-	-	-	714.887
109.119	843	-	-	-	-	-	-	-	-	-	717.482
115.993	708	-	-	-	-	-	-	-	-	-	713.792
115.214	725	-	-	-	-	-	-	-	-	-	716.856
103.634	783	-	-	-	-	-	-	-	-	-	720.814
102.208	791	-	-	-	-	-	-	-	-	-	715.061
108.214	777	-	-	-	-	-	-	-	-	-	717.506
110.844	626	-	-	-	-	-	-	-	-	-	716.504
114.715	596	-	-	-	-	-	-	-	-	-	714.369
112.681	981	-	-	-	-	-	-	-	-	-	713.606
100.444	798	-	-	-	-	-	-	-	-	-	717.598
101.397	801	-	-	-	-	-	-	-	-	-	719.955
118.23	596	-	-	-	-	-	-	-	-	-	718.471
109.029	687	-	-	-	-	-	-	-	-	-	716.939
109.911	612	-	-	-	-	-	-	-	-	-	717.559
111.806	683	-	-	-	-	-	-	-	-	-	719.891
111.56	718	-	-	-	-	-	-	-	-	-	714.285
110.483	432	-	-	-	-	-	-	-	-	-	717.719
109.599	708	-	-	-	-	-	-	-	-	-	714.365
105.904	572	-	-	-	-	-	-	-	-	-	712.619
107.396	665	-	-	-	-	-	-	-	-	-	717.36
106.376	753	-	-	-	-	-	-	-	-	-	717.436
118.647	1004	-	-	-	-	-	-	-	-	-	718.306
115.353	355	-	-	-	-	-	-	-	-	-	717.201
103.692	746	-	-	-	-	-	-	-	-	-	716.581
118.019	583	-	-	-	-	-	-	-	-	-	716.328
102.77	706	-	-	-	-	-	-	-	-	-	717.015
108.39	723	-	-	-	-	-	-	-	-	-	716.754
112.981	795	-	-	-	-	-	-	-	-	-	713.847
109.109	901	-	-	-	-	-	-	-	-	-	716.412
104.803	573	-	-	-	-	-	-	-	-	-	716.046
104.034	705	-	-	-	-	-	-	-	-	-	720.493
106.835	689	-	-	-	-	-	-	-	-	-	717.23
107.985	736	-	-	-	-	-	-	-	-	-	713.291
105.098	743	-	-	-	-	-	-	-	-	-	717.019
112.812	670	-	-	-	-	-	-	-	-	-	717.901
108.778	635	-	-	-	-	-	-	-	-	-	718.02
111.205	679	-	-	-	-	-	-	-	-	-	715.024
103.952	578	-	-	-	-	-	-	-	-	-	715.561
115.22	778	-	-	-	-	-	-	-	-	-	716.073
107.634	487	-	-	-	-	-	-	-	-	-	717.363
106.753	419	-	-	-	-	-	-	-	-	-	712.562
112.021	560	-	-	-	-	-	-	-	-	-	714.974
109.163	722	-	-	-	-	-	-	-	-	-	714.983
100.478	668	-	-	-	-	-	-	-	-	-	717.673
112.271	796	-	-	-	-	-	-	-	-	-	716.648
107.999	860	-	-	-	-	-	-	-	-	-	714.922
105.806	422	-	-	-	-	-	-	-	-	-	717.105
112.504	945	-	-	-	-	-	-	-	-	-	716.134
113.12	790	-	-	-	-	-	-	-	-	-	715.951
115.359	879	-	-	-	-	-	-	-	-	-	714.753
113.101	726	-	-	-	-	-	-	-	-	-	717.893
110.643	680	-	-	-	-	-	-	-	-	-	716.647
108.496	579	-	-	-	-	-	-	-	-	-	715.458
107.783	724	-	-	-	-	-	-	-	-	-	716.722
116.951	641	-	-	-	-	-	-	-	-	-	716.506
119.654	918	-	-	-	-	-	-	-	-	-	713.838
114.387	794	-	-	-	-	-	-	-	-	-	717.3
114.87	1027	-	-	-	-	-	-	-	-	-	715.268
110.815	716	-	-	-	-	-	-	-	-	-	714.862
113.288	1077	-	-	-	-	-	-	-	-	-	716.691
114.762	600	-	-	-	-	-	-	-	-	-	718.994
109.356	784	-	-	-	-	-	-	-	-	-	715.59
108.385	698	-	-	-	-	-	-	-	-	-	716.159
111.494	673	-	-	-	-	-	-	-	-	-	715.608
101.957	738	-	-	-	-	-	-	-	-	-	715.17
113.699	815	-	-	-	-	-	-	-	-	-	718.048
110.777	741	-	-	-	-	-	-	-	-	-	715.38
111.428	599	-	-	-	-	-	-	-	-	-	717.194
112.569	810	-	-	-	-	-	-	-	-	-	717.142
120.203	868	-	-	-	-	-	-	-	-	-	715.082
106.998	821	-	-	-	-	-	-	-	-	-	720.95
108.249	471	-	-	-	-	-	-	-	-	-	715.387
114.478	598	-	-	-	-	-	-	-	-	-	719.21
108.263	685	-	-	-	-	-	-	-	-	-	717.152
102.469	670	-	-	-	-	-	-	-	-	-	718.057
113.24	684	-	-	-	-	-	-	-	-	-	716.512
111.798	651	-	-	-	-	-	-	-	-	-	715.601
111.624	791	-	-	-	-	-	-	-	-	-	717.871
108.398	969	-	-	-	-	-	-	-	-	-	716.82
109.715	718	-	-	-	-	-	-	-	-	-	717.797
119.168	616	-	-	-	-	-	-	-	-	-	716.116
105.253	720	-	-	-	-	-	-	-	-	-	712.846
119.264	556	-	-	-	-	-	-	-	-	-	714.066
124.475	615	-	-	-	-	-	-	-	-	-	714.598
114.639	635	-	-	-	-	-	-	-	-	-	714.679
108.739	634	-	-	-	-	-	-	-	-	-	715.789
112.339	574	-	-	-	-	-	-	-	-	-	716.403
113.173	691	-	-	-	-	-	-	-	-	-	717.028
115.438	707	-	-	-	-	-	-	-	-	-	716.899
105.646	627	-	-	-	-	-	-	-	-	-	717.239
114.638	588	-	-	-	-	-	-	-	-	-	719.98
109.725	689	-	-	-	-	-	-	-	-	-	715.86
114.435	615	-	-	-	-	-	-	-	-	-	713.951
109.368	747	-	-	-	-	-	-	-	-	-	717.365
120.6	794	-	-	-	-	-	-	-	-	-	716.184
108.278	731	-	-	-	-	-	-	-	-	-	714.473
116.917	730	-	-	-	-	-	-	-	-	-	718.222
116.946	716	-	-	-	-	-	-	-	-	-	712.744
118.345	830	-	-	-	-	-	-	-	-	-	718.449
119.321	573	-	-	-	-	-	-	-	-	-	715.867
119.43	694	-	-	-	-	-	-	-	-	-	716.225
121.817	689	-	-	-	-	-	-	-	-	-	716.618
108.228	635	-	-	-	-	-	-	-	-	-	719.824
110.427	589	-	-	-	-	-	-	-	-	-	719.126
109.874	778	-	-	-	-	-	-	-	-	-	714.791
111.722	593	-	-	-	-	-	-	-	-	-	718.087
109.434	670	-	-	-	-	-	-	-	-	-	714.639
105.374	587	-	-	-	-	-	-	-	-	-	718.129
105.769	717	-	-	-	-	-	-	-	-	-	712.732
112.624	661	-	-	-	-	-	-	-	-	-	713.87
115.456	756	-	-	-	-	-	-	-	-	-	716.219
104.451	690	-	-	-	-	-	-	-	-	-	714.092
106.786	835	-	-	-	-	-	-	-	-	-	716.553
99.5715	583	-	-	-	-	-	-	-	-	-	720.319
118.902	915	-	-	-	-	-	-	-	-	-	718.292
107.51	461	-	-	-	-	-	-	-	-	-	715.748
110.087	330	-	-	-	-	-	-	-	-	-	716.539
120.073	642	-	-	-	-	-	-	-	-	-	716.815
109.156	667	-	-	-	-	-	-	-	-	-	716.901
105.551	577	-	-	-	-	-	-	-	-	-	716.156
113.911	677	-	-	-	-	-	-	-	-	-	719.394
115.133	652	-	-	-	-	-	-	-	-	-	718.342
102.05	652	-	-	-	-	-	-	-	-	-	718.715
114.559	496	-	-	-	-	-	-	-	-	-	719.901
114.325	612	-	-	-	-	-	-	-	-	-	716.281
105.779	706	-	-	-	-	-	-	-	-	-	717.534
104.004	758	-	-	-	-	-	-	-	-	-	715.595
121.624	752	-	-	-	-	-	-	-	-	-	714.221
110.917	802	-	-	-	-	-	-	-	-	-	718.516
114.464	499	-	-	-	-	-	-	-	-	-	717.574
113.313	966	-	-	-	-	-	-	-	-	-	718.138
101.741	762	-	-	-	-	-	-	-	-	-	717.789
106.116	724	-	-	-	-	-	-	-	-	-	716.237
107.992	448	-	-	-	-	-	-	-	-	-	718.468
109.858	859	-	-	-	-	-	-	-	-	-	719.358
116.142	731	-	-	-	-	-	-	-	-	-	714.78
110.026	745	-	-	-	-	-	-	-	-	-	716.455
106.035	786	-	-	-	-	-	-	-	-	-	717.602
121.289	757	-	-	-	-	-	-	-	-	-	719.642
112.384	857	-	-	-	-	-	-	-	-	-	718.94
113.277	903	-	-	-	-	-	-	-	-	-	717.558
109.489	903	-	-	-	-	-	-	-	-	-	714.028
112.337	710	-	-	-	-	-	-	-	-	-	716.078
125.207	989	-	-	-	-	-	-	-	-	-	715.755
106.424	820	-	-	-	-	-	-	-	-	-	717.396
104.7	771	-	-	-	-	-	-	-	-	-	717.278
115.612	794	-	-	-	-	-	-	-	-	-	716.176
109.317	517	-	-	-	-	-	-	-	-	-	716.413
113.75	602	-	-	-	-	-	-	-	-	-	721.234
111.719	794	-	-	-	-	-	-	-	-	-	714.745
112.941	711	-	-	-	-	-	-	-	-	-	716.075
107.008	694	-	-	-	-	-	-	-	-	-	716.728
109.565	645	-	-	-	-	-	-	-	-	-	717.901
110.915	636	-	-	-	-	-	-	-	-	-	717.417
117.621	696	-	-	-	-	-	-	-	-	-	715.92
104.021	868	-	-	-	-	-	-	-	-	-	719.542
111.136	729	-	-	-	-	-	-	-	-	-	717.546
109.195	865	-	-	-	-	-	-	-	-	-	718.993
104.933	637	-	-	-	-	-	-	-	-	-	718.628
117.122	646	-	-	-	-	-	-	-	-	-	712.824
118.815	778	-	-	-	-	-	-	-	-	-	717.484
113.378	770	-	-	-	-	-	-	-	-	-	721.478
113.671	741	-	-	-	-	-	-	-	-	-	717.337
124.467	953	-	-	-	-	-	-	-	-	-	717.358
109.516	642	-	-	-	-	-	-	-	-	-	718.554
102.127	793	-	-	-	-	-	-	-	-	-	719.31
114.727	715	-	-	-	-	-	-	-	-	-	717.882
106.886	582	-	-	-	-	-	-	-	-	-	716.417
116.44	786	-	-	-	-	-	-	-	-	-	714.737
107.559	715	-	-	-	-	-	-	-	-	-	716.368
103.705	807	-	-	-	-	-	-	-	-	-	714.87
113.354	797	-	-	-	-	-	-	-	-	-	722.609
108.221	657	-	-	-	-	-	-	-	-	-	719.926
112.517	772	-	-	-	-	-	-	-	-	-	717.427
103.392	788	-	-	-	-	-	-	-	-	-	717.249
110.413	733	-	-	-	-	-	-	-	-	-	716.516
112.115	670	-	-	-	-	-	-	-	-	-	718.809
108.589	551	-	-	-	-	-	-	-	-	-	718.061
102.97	636	-	-	-	-	-	-	-	-	-	716.788
103.831	520	-	-	-	-	-	-	-	-	-	717.531
117.2	752	-	-	-	-	-	-	-	-	-	716.466
114.934	563	-	-	-	-	-	-	-	-	-	715.463
104.521	887	-	-	-	-	-	-	-	-	-	715.936
101.126	733	-	-	-	-	-	-	-	-	-	714.873
98.7533	883	-	-	-	-	-	-	-	-	-	713.99
108.237	873	-	-	-	-	-	-	-	-	-	718.701
117.324	707	-	-	-	-	-	-	-	-	-	716.564
108.562	709	-	-	-	-	-	-	-	-	-	716.643
110.162	790	-	-	-	-	-	-	-	-	-	717.538
110.302	719	-	-	-	-	-	-	-	-	-	717.325
106.721	722	-	-	-	-	-	-	-	-	-	713.888
146.804	-	823	-	-	-	-	-	-	-	-	722.113
140.557	-	677	-	-	-	-	-	-	-	-	724.267
133.775	-	795	-	-	-	-	-	-	-	-	722.603
128.519	-	864	-	-	-	-	-	-	-	-	721.857
126.729	-	952	-	-	-	-	-	-	-	-	720.46
141.635	-	700	-	-	-	-	-	-	-	-	723.763
130.261	-	784	-	-	-	-	-	-	-	-	726.358
133.614	-	763	-	-	-	-	-	-	-	-	726.334
132.51	-	778	-	-	-	-	-	-	-	-	724.486
129.759	-	510	-	-	-	-	-	-	-	-	725.604
142.529	-	708	-	-	-	-	-	-	-	-	724.801
131.073	-	906	-	-	-	-	-	-	-	-	724.593
133.302	-	807	-	-	-	-	-	-	-	-	724.532
129.054	-	816	-	-	-	-	-	-	-	-	723.783
129.142	-	814	-	-	-	-	-	-	-	-	720.913
134.86	-	661	-	-	-	-	-	-	-	-	721.56
137.446	-	538	-	-	-	-	-	-	-	-	720.3
124.874	-	809	-	-	-	-	-	-	-	-	716.851
127.64	-	808	-	-	-	-	-	-	-	-	721.455
128.927	-	456	-	-	-	-	-	-	-	-	723.271
131.974	-	788	-	-	-	-	-	-	-	-	720.723
130.05	-	894	-	-	-	-	-	-	-	-	721.564
135.773	-	869	-	-	-	-	-	-	-	-	722.373
146.273	-	639	-	-	-	-	-	-	-	-	720.696
125.513	-	948	-	-	-	-	-	-	-	-	721.365
130.428	-	608	-	-	-	-	-	-	-	-	724.221
128.086	-	830	-	-	-	-	-	-	-	-	722.423
131.505	-	651	-	-	-	-	-	-	-	-	722.783
129.495	-	718	-	-	-	-	-	-	-	-	723.709
123.12	-	868	-	-	-	-	-	-	-	-	726.435
128.292	-	529	-	-	-	-	-	-	-	-	723.322
123.411	-	727	-	-	-	-	-	-	-	-	726.88
130.865	-	841	-	-	-	-	-	-	-	-	723.584
131.891	-	819	-	-	-	-	-	-	-	-	723.397
130.196	-	878	-	-	-	-	-	-	-	-	721.544
121.578	-	832	-	-	-	-	-	-	-	-	721.809
139.839	-	575	-	-	-	-	-	-	-	-	720.897
135.691	-	741	-	-	-	-	-	-	-	-	718.184
132.89	-	881	-	-	-	-	-	-	-	-	724.878
125.689	-	743	-	-	-	-	-	-	-	-	721.242
135.661	-	743	-	-	-	-	-	-	-	-	722.38
133.405	-	660	-	-	-	-	-	-	-	-	725.936
132.504	-	733	-	-	-	-	-	-	-	-	723.295
128.424	-	534	-	-	-	-	-	-	-	-	722.709
110.746	-	1049	-	-	-	-	-	-	-	-	721.688
129.494	-	792	-	-	-	-	-	-	-	-	724.909
139.497	-	696	-	-	-	-	-	-	-	-	721.99
135.033	-	845	-	-	-	-	-	-	-	-	723.3
133.576	-	659	-	-	-	-	-	-	-	-	725.308
138.507	-	746	-	-	-	-	-	-	-	-	723.811
130.02	-	761	-	-	-	-	-	-	-	-	722.691
142.367	-	914	-	-	-	-	-	-	-	-	718.244
137.358	-	641	-	-	-	-	-	-	-	-	723.364
129.527	-	760	-	-	-	-	-	-	-	-	722.382
127.105	-	777	-	-	-	-	-	-	-	-	722.984
128.376	-	816	-	-	-	-	-	-	-	-	723.649
126.09	-	723	-	-	-	-	-	-	-	-	718.058
140.858	-	860	-	-	-	-	-	-	-	-	720.071
127.158	-	706	-	-	-	-	-	-	-	-	725.187
133.872	-	808	-	-	-	-	-	-	-	-	720.839
142.343	-	644	-	-	-	-	-	-	-	-	723.664
125.42	-	632	-	-	-	-	-	-	-	-	718.047
134.3	-	818	-	-	-	-	-	-	-	-	725.527
127.118	-	941	-	-	-	-	-	-	-	-	722.084
138.747	-	851	-	-	-	-	-	-	-	-	720.827
139.838	-	709	-	-	-	-	-	-	-	-	724.74
138.021	-	835	-	-	-	-	-	-	-	-	722.499
135.458	-	602	-	-	-	-	-	-	-	-	723.683
140.341	-	846	-	-	-	-	-	-	-	-	722.934
132.922	-	738	-	-	-	-	-	-	-	-	722.937
133.68	-	644	-	-	-	-	-	-	-	-	721.524
121.344	-	733	-	-	-	-	-	-	-	-	720.612
131.739	-	851	-	-	-	-	-	-	-	-	724.968
131.67	-	746	-	-	-	-	-	-	-	-	724.075
128.392	-	649	-	-	-	-	-	-	-	-	721.778
128.973	-	758	-	-	-	-	-	-	-	-	725.061
139.525	-	796	-	-	-	-	-	-	-	-	722.758
134.849	-	757	-	-	-	-	-	-	-	-	723.12
128.177	-	754	-	-	-	-	-	-	-	-	721.084
130.311	-	847	-	-	-	-	-	-	-	-	723.976
130.715	-	478	-	-	-	-	-	-	-	-	725.525
124.414	-	893	-	-	-	-	-	-	-	-	722.542
115.424	-	471	-	-	-	-	-	-	-	-	718.751
131.736	-	822	-	-	-	-	-	-	-	-	723.07
135.981	-	733	-	-	-	-	-	-	-	-	722.58
130.099	-	755	-	-	-	-	-	-	-	-	722.015
130.96	-	754	-	-	-	-	-	-	-	-	722.096
140.583	-	764	-	-	-	-	-	-	-	-	726.033
125.809	-	669	-	-	-	-	-	-	-	-	723.827
134.848	-	740	-	-	-	-	-	-	-	-	722.281
143.165	-	599	-	-	-	-	-	-	-	-	721.798
130.234	-	656	-	-	-	-	-	-	-	-	728.726
128.089	-	773	-	-	-	-	-	-	-	-	722.623
133.768	-	668	-	-	-	-	-	-	-	-	725.6
126.907	-	596	-	-	-	-	-	-	-	-	720.813
119.106	-	1004	-	-	-	-	-	-	-	-	722.278
135.833	-	882	-	-	-	-	-	-	-	-	721.635
129.76	-	861	-	-	-	-	-	-	-	-	723.479
126.368	-	733	-	-	-	-	-	-	-	-	722.002
138.82	-	646	-	-	-	-	-	-	-	-	723.686
134.399	-	731	-	-	-	-	-	-	-	-	723.274
134.481	-	761	-	-	-	-	-	-	-	-	725.331
140.571	-	872	-	-	-	-	-	-	-	-	724.606
134.942	-	876	-	-	-	-	-	-	-	-	720.55
138.615	-	745	-	-	-	-	-	-	-	-	723.355
124.013	-	531	-	-	-	-	-	-	-	-	727.93
128.538	-	546	-	-	-	-	-	-	-	-	726.316
125.681	-	552	-	-	-	-	-	-	-	-	724.261
123.062	-	727	-	-	-	-	-	-	-	-	724.304
119.886	-	879	-	-	-	-	-	-	-	-	725.998
131.818	-	506	-	-	-	-	-	-	-	-	726.295
128.488	-	783	-	-	-	-	-	-	-	-	721.931
119.063	-	871	-	-	-	-	-	-	-	-	721.062
127.126	-	337	-	-	-	-	-	-	-	-	719.715
126.994	-	901	-	-	-	-	-	-	-	-	721.257
136.181	-	740	-	-	-	-	-	-	-	-	722.557
132.821	-	922	-	-	-	-	-	-	-	-	723.456
127.933	-	455	-	-	-	-	-	-	-	-	721.658
140.06	-	717	-	-	-	-	-	-	-	-	718.61
150.594	-	687	-	-	-	-	-	-	-	-	721.224
125.908	-	747	-	-	-	-	-	-	-	-	722.57
125.88	-	703	-	-	-	-	-	-	-	-	722.856
135.156	-	870	-	-	-	-	-	-	-	-	722.22
127.529	-	752	-	-	-	-	-	-	-	-	722.578
131.574	-	433	-	-	-	-	-	-	-	-	726.354
132.116	-	356	-	-	-	-	-	-	-	-	722.533
136.445	-	748	-	-	-	-	-	-	-	-	723.823
133.555	-	757	-	-	-	-	-	-	-	-	724.868
133.976	-	861	-	-	-	-	-	-	-	-	723.941
126.798	-	1013	-	-	-	-	-	-	-	-	725.932
124.728	-	747	-	-	-	-	-	-	-	-	722.74
134.882	-	890	-	-	-	-	-	-	-	-	722.214
116.958	-	535	-	-	-	-	-	-	-	-	722.04
139.99	-	897	-	-	-	-	-	-	-	-	727.416
132.667	-	736	-	-	-	-	-	-	-	-	721.908
135.923	-	736	-	-	-	-	-	-	-	-	724.291
132.178	-	756	-	-	-	-	-	-	-	-	723.283
130.549	-	633	-	-	-	-	-	-	-	-	721.423
128.532	-	580	-	-	-	-	-	-	-	-	723.205
140.089	-	745	-	-	-	-	-	-	-	-	726.883
126.112	-	529	-	-	-	-	-	-	-	-	726.568
131.57	-	724	-	-	-	-	-	-	-	-	726.222
132.93	-	692	-	-	-	-	-	-	-	-	726.743
133.427	-	696	-	-	-	-	-	-	-	-	723.075
125.618	-	801	-	-	-	-	-	-	-	-	725.316
133.572	-	903	-	-	-	-	-	-	-	-	719.967
125.432	-	962	-	-	-	-	-	-	-	-	724.854
126.687	-	754	-	-	-	-	-	-	-	-	725.269
127.384	-	811	-	-	-	-	-	-	-	-	720.007
122.995	-	761	-	-	-	-	-	-	-	-	723.833
138.16	-	737	-	-	-	-	-	-	-	-	721.863
136.659	-	880	-	-	-	-	-	-	-	-	726.746
130.512	-	631	-	-	-	-	-	-	-	-	722.416
136.637	-	710	-	-	-	-	-	-	-	-	721.368
125.452	-	733	-	-	-	-	-	-	-	-	725.394
133.345	-	797	-	-	-	-	-	-	-	-	722.756
131.256	-	548	-	-	-	-	-	-	-	-	720.33
138.371	-	720	-	-	-	-	-	-	-	-	719.194
129.002	-	728	-	-	-	-	-	-	-	-	721.376
129.313	-	732	-	-	-	-	-	-	-	-	721.464
116.431	-	814	-	-	-	-	-	-	-	-	721.807
137.39	-	881	-	-	-	-	-	-	-	-	723.245
131.953	-	425	-	-	-	-	-	-	-	-	724.28
143.522	-	963	-	-	-	-	-	-	-	-	728.444
135.629	-	816	-	-	-	-	-	-	-	-	723.844
126.352	-	351	-	-	-	-	-	-	-	-	722.941
125.75	-	581	-	-	-	-	-	-	-	-	723.891
130.882	-	572	-	-	-	-	-	-	-	-	722.315
129.609	-	530	-	-	-	-	-	-	-	-	725.98
133.938	-	838	-	-	-	-	-	-	-	-	725.496
122.398	-	575	-	-	-	-	-	-	-	-	727.144
128.492	-	873	-	-	-	-	-	-	-	-	721.016
131.679	-	740	-	-	-	-	-	-	-	-	723.233
134.403	-	790	-	-	-	-	-	-	-	-	720.293
126.868	-	749	-	-	-	-	-	-	-	-	721.549
130.699	-	462	-	-	-	-	-	-	-	-	724.67
134.628	-	360	-	-	-	-	-	-	-	-	724.555
130.047	-	752	-	-	-	-	-	-	-	-	720.535
145.684	-	763	-	-	-	-	-	-	-	-	723.179
126.754	-	483	-	-	-	-	-	-	-	-	725.823
123.077	-	696	-	-	-	-	-	-	-	-	724.246
135.336	-	792	-	-	-	-	-	-	-	-	723.011
136.669	-	814	-	-	-	-	-	-	-	-	720.735
124.015	-	708	-	-	-	-	-	-	-	-	722.879
141.138	-	853	-	-	-	-	-	-	-	-	723.481
140.737	-	910	-	-	-	-	-	-	-	-	722.693
147.127	-	553	-	-	-	-	-	-	-	-	727.47
116.533	-	582	-	-	-	-	-	-	-	-	723.514
132.117	-	859	-	-	-	-	-	-	-	-	722.532
123.809	-	633	-	-	-	-	-	-	-	-	721.619
125.864	-	806	-	-	-	-	-	-	-	-	723.812
120.484	-	829	-	-	-	-	-	-	-	-	724.332
130.394	-	778	-	-	-	-	-	-	-	-	722.334
130.147	-	824	-	-	-	-	-	-	-	-	718.678
142.918	-	691	-	-	-	-	-	-	-	-	723.067
131.364	-	664	-	-	-	-	-	-	-	-	723.561
129.489	-	754	-	-	-	-	-	-	-	-	721.65
124.612	-	781	-	-	-	-	-	-	-	-	723.141
129.203	-	893	-	-	-	-	-	-	-	-	724.639
129.156	-	711	-	-	-	-	-	-	-	-	724.189
131.208	-	697	-	-	-	-	-	-	-	-	724.084
124.874	-	629	-	-	-	-	-	-	-	-	725.317
135.072	-	525	-	-	-	-	-	-	-	-	723.301
134.542	-	709	-	-	-	-	-	-	-	-	723.356
133.077	-	854	-	-	-	-	-	-	-	-	723.203
132.478	-	821	-	-	-	-	-	-	-	-	724.563
131.884	-	557	-	-	-	-	-	-	-	-	724.668
145.073	-	980	-	-	-	-	-	-	-	-	724.439
127.626	-	547	-	-	-	-	-	-	-	-	722.857
126.143	-	906	-	-	-	-	-	-	-	-	726.067
123.447	-	436	-	-	-	-	-	-	-	-	722.792
139.17	-	892	-	-	-	-	-	-	-	-	725.523
126.208	-	449	-	-	-	-	-	-	-	-	724.939
139.823	-	759	-	-	-	-	-	-	-	-	724.938
138.676	-	784	-	-	-	-	-	-	-	-	726.554
120.397	-	730	-	-	-	-	-	-	-	-	724.309
135.115	-	761	-	-	-	-	-	-	-	-	722.447
134.765	-	650	-	-	-	-	-	-	-	-	721.677
130.097	-	725	-	-	-	-	-	-	-	-	724.005
123.024	-	789	-	-	-	-	-	-	-	-	722.721
132.027	-	723	-	-	-	-	-	-	-	-	720.774
137.182	-	747	-	-	-	-	-	-	-	-	721.774
130.547	-	732	-	-	-	-	-	-	-	-	724.231
119.63	-	844	-	-	-	-	-	-	-	-	721.522
139.064	-	949	-	-	-	-	-	-	-	-	722.524
128.042	-	627	-	-	-	-	-	-	-	-	725.02
121.998	-	692	-	-	-	-	-	-	-	-	729.873
139.251	-	745	-	-	-	-	-	-	-	-	720.417
130.172	-	700	-	-	-	-	-	-	-	-	724.242
127.399	-	802	-	-	-	-	-	-	-	-	724.197
124.436	-	586	-	-	-	-	-	-	-	-	724.82
138.939	-	695	-	-	-	-	-	-	-	-	721.539
130.518	-	846	-	-	-	-	-	-	-	-	724.032
136.815	-	674	-	-	-	-	-	-	-	-	730.236
130.046	-	808	-	-	-	-	-	-	-	-	723.926
129.674	-	816	-	-	-	-	-	-	-	-	723.463
128.936	-	704	-	-	-	-	-	-	-	-	724.07
131.539	-	879	-	-	-	-	-	-	-	-	727.335
123.046	-	794	-	-	-	-	-	-	-	-	721.267
115.23	-	726	-	-	-	-	-	-	-	-	723.12
130.288	-	951	-	-	-	-	-	-	-	-	721.419
124.989	-	702	-	-	-	-	-	-	-	-	721.586
123.498	-	380	-	-	-	-	-	-	-	-	720.957
130.637	-	545	-	-	-	-	-	-	-	-	722.975
133.63	-	817	-	-	-	-	-	-	-	-	722.154
133.315	-	731	-	-	-	-	-	-	-	-	725.042
111	-	804	-	-	-	-	-	-	-	-	722.314
134.477	-	851	-	-	-	-	-	-	-	-	724.45
132.361	-	742	-	-	-	-	-	-	-	-	726.203
127.25	-	689	-	-	-	-	-	-	-	-	726.763
120.949	-	509	-	-	-	-	-	-	-	-	722.407
140.06	-	833	-	-	-	-	-	-	-	-	722.009
132.794	-	882	-	-	-	-	-	-	-	-	724.037
132.472	-	789	-	-	-	-	-	-	-	-	726.019
132.654	-	607	-	-	-	-	-	-	-	-	722.454
133.933	-	747	-	-	-	-	-	-	-	-	723.916
124.465	-	875	-	-	-	-	-	-	-	-	726.91
127.2	-	921	-	-	-	-	-	-	-	-	721.701
131.378	-	806	-	-	-	-	-	-	-	-	726.39
128.952	-	722	-	-	-	-	-	-	-	-	720.717
135.875	-	848	-	-	-	-	-	-	-	-	725.218
134.736	-	798	-	-	-	-	-	-	-	-	726.232
132.942	-	802	-	-	-	-	-	-	-	-	727.206
128.699	-	773	-	-	-	-	-	-	-	-	721.792
120.744	-	980	-	-	-	-	-	-	-	-	724.3
132.384	-	774	-	-	-	-	-	-	-	-	723.33
123.633	-	800	-	-	-	-	-	-	-	-	724.216
120.959	-	797	-	-	-	-	-	-	-	-	722.522
135.645	-	845	-	-	-	-	-	-	-	-	721.406
122.003	-	813	-	-	-	-	-	-	-	-	721.006
139.873	-	776	-	-	-	-	-	-	-	-	722.336
122.828	-	820	-	-	-	-	-	-	-	-	722.896
137.453	-	511	-	-	-	-	-	-	-	-	725.454
119.467	-	784	-	-	-	-	-	-	-	-	722.711
133.869	-	722	-	-	-	-	-	-	-	-	722.394
139.266	-	785	-	-	-	-	-	-	-	-	724.055
132.806	-	786	-	-	-	-	-	-	-	-	726.139
128.948	-	778	-	-	-	-	-	-	-	-	726.088
138.346	-	655	-	-	-	-	-	-	-	-	721.492
132.291	-	735	-	-	-	-	-	-	-	-	720.289
135.98	-	730	-	-	-	-	-	-	-	-	721.855
126.929	-	842	-	-	-	-	-	-	-	-	724.346
139.834	-	743	-	-	-	-	-	-	-	-	722.821
134.762	-	869	-	-	-	-	-	-	-	-	724.89
125.175	-	799	-	-	-	-	-	-	-	-	721.477
141.552	-	602	-	-	-	-	-	-	-	-	726.296
128.607	-	358	-	-	-	-	-	-	-	-	725.258
126.347	-	704	-	-	-	-	-	-	-	-	726.724
129.793	-	880	-	-	-	-	-	-	-	-	719.59
139.148	-	711	-	-	-	-	-	-	-	-	722.626
128.417	-	813	-	-	-	-	-	-	-	-	726.399
128.83	-	805	-	-	-	-	-	-	-	-	724.132
122.727	-	757	-	-	-	-	-	-	-	-	722.784
125.249	-	715	-	-	-	-	-	-	-	-	722.721
140.322	-	847	-	-	-	-	-	-	-	-	722.413
144.257	-	856	-	-	-	-	-	-	-	-	723.773
128.522	-	831	-	-	-	-	-	-	-	-	726.316
127.975	-	808	-	-	-	-	-	-	-	-	723.305
133.956	-	814	-	-	-	-	-	-	-	-	724.206
139.539	-	798	-	-	-	-	-	-	-	-	721.032
131.988	-	796	-	-	-	-	-	-	-	-	720.776
125.903	-	833	-	-	-	-	-	-	-	-	723.135
144.72	-	559	-	-	-	-	-	-	-	-	721.031
134.491	-	748	-	-	-	-	-	-	-	-	724.565
118.782	-	765	-	-	-	-	-	-	-	-	721.858
118.739	-	828	-	-	-	-	-	-	-	-	719.79
128.679	-	703	-	-	-	-	-	-	-	-	726.05
119.603	-	793	-	-	-	-	-	-	-	-	725.525
135.489	-	779	-	-	-	-	-	-	-	-	721.722
130.216	-	717	-	-	-	-	-	-	-	-	723.75
119.455	-	829	-	-	-	-	-	-	-	-	721.084
144.029	-	753	-	-	-	-	-	-	-	-	724.76
139.503	-	866	-	-	-	-	-	-	-	-	723.398
135.428	-	860	-	-	-	-	-	-	-	-	722.124
123.121	-	738	-	-	-	-	-	-	-	-	722.174
134.441	-	361	-	-	-	-	-	-	-	-	726.491
127.157	-	835	-	-	-	-	-	-	-	-	722.016
132.755	-	766	-	-	-	-	-	-	-	-	722.431
142.907	-	870	-	-	-	-	-	-	-	-	725.188
128.874	-	818	-	-	-	-	-	-	-	-	721.559
118.676	-	785	-	-	-	-	-	-	-	-	720.945
132.076	-	714	-	-	-	-	-	-	-	-	726.83
136.425	-	722	-	-	-	-	-	-	-	-	722.717
126.476	-	756	-	-	-	-	-	-	-	-	721.01
119.138	-	757	-	-	-	-	-	-	-	-	720.125
125.071	-	776	-	-	-	-	-	-	-	-	719.888
123.592	-	735	-	-	-	-	-	-	-	-	724.93
125.791	-	774	-	-	-	-	-	-	-	-	722.515
140.004	-	909	-	-	-	-	-	-	-	-	725.761
136.259	-	797	-	-	-	-	-	-	-	-	723.821
141.741	-	814	-	-	-	-	-	-	-	-	721.617
134.621	-	1038	-	-	-	-	-	-	-	-	722.641
134.02	-	848	-	-	-	-	-	-	-	-	723.733
129.843	-	652	-	-	-	-	-	-	-	-	722.748
132.588	-	744	-	-	-	-	-	-	-	-	724.561
129.642	-	787	-	-	-	-	-	-	-	-	725.041
122.825	-	805	-	-	-	-	-	-	-	-	721.733
135.933	-	813	-	-	-	-	-	-	-	-	723.996
119.248	-	823	-	-	-	-	-	-	-	-	723.477
127.959	-	832	-	-	-	-	-	-	-	-	720.374
120.633	-	915	-	-	-	-	-	-	-	-	724.394
125.973	-	901	-	-	-	-	-	-	-	-	721.77
138.786	-	872	-	-	-	-	-	-	-	-	720.885
129.142	-	813	-	-	-	-	-	-	-	-	724.159
137.684	-	372	-	-	-	-	-	-	-	-	723.407
125.465	-	407	-	-	-	-	-	-	-	-	721.385
141.129	-	772	-	-	-	-	-	-	-	-	721.304
125.725	-	661	-	-	-	-	-	-	-	-	723.945
133.061	-	523	-	-	-	-	-	-	-	-	724.039
133.379	-	1000	-	-	-	-	-	-	-	-	720.335
129.004	-	728	-	-	-	-	-	-	-	-	718.18
134.53	-	734	-	-	-	-	-	-	-	-	722.733
132.078	-	835	-	-	-	-	-	-	-	-	721.862
134.16	-	681	-	-	-	-	-	-	-	-	725.8
135.712	-	765	-	-	-	-	-	-	-	-	724.274
127.037	-	506	-	-	-	-	-	-	-	-	725.363
133.36	-	763	-	-	-	-	-	-	-	-	719.995
124.329	-	820	-	-	-	-	-	-	-	-	724.518
134.43	-	769	-	-	-	-	-	-	-	-	720.131
121.865	-	733	-	-	-	-	-	-	-	-	726.897
127.799	-	717	-	-	-	-	-	-	-	-	724.205
122.864	-	744	-	-	-	-	-	-	-	-	725.409
119.495	-	705	-	-	-	-	-	-	-	-	725.04
136.425	-	822	-	-	-	-	-	-	-	-	723.281
130.321	-	837	-	-	-	-	-	-	-	-	722.734
139.513	-	952	-	-	-	-	-	-	-	-	720.201
130.864	-	787	-	-	-	-	-	-	-	-	723.121
137.063	-	738	-	-	-	-	-	-	-	-	722.674
121.659	-	844	-	-	-	-	-	-	-	-	723.244
139.63	-	866	-	-	-	-	-	-	-	-	722.088
133.086	-	666	-	-	-	-	-	-	-	-	725.022
121.611	-	715	-	-	-	-	-	-	-	-	724.343
121.247	-	852	-	-	-	-	-	-	-	-	723.14
126.791	-	551	-	-	-	-	-	-	-	-	724.356
139.531	-	770	-	-	-	-	-	-	-	-	721.009
138.69	-	457	-	-	-	-	-	-	-	-	722.232
141.189	-	689	-	-	-	-	-	-	-	-	723.891
139.187	-	785	-	-	-	-	-	-	-	-	722.836
135.645	-	727	-	-	-	-	-	-	-	-	723.095
137.964	-	862	-	-	-	-	-	-	-	-	719.701
125.976	-	735	-	-	-	-	-	-	-	-	725.831
129.474	-	755	-	-	-	-	-	-	-	-	724.298
134.149	-	891	-	-	-	-	-	-	-	-	723.583
149.295	-	845	-	-	-	-	-	-	-	-	725.512
135.669	-	674	-	-	-	-	-	-	-	-	725.752
128.397	-	599	-	-	-	-	-	-	-	-	720.769
124.863	-	424	-	-	-	-	-	-	-	-	724.25
132.767	-	807	-	-	-	-	-	-	-	-	720.561
140.455	-	774	-	-	-	-	-	-	-	-	720.929
126.982	-	837	-	-	-	-	-	-	-	-	725.167
147.808	-	843	-	-	-	-	-	-	-	-	721.904
123.687	-	845	-	-	-	-	-	-	-	-	721.524
135.581	-	485	-	-	-	-	-	-	-	-	721.968
137.096	-	735	-	-	-	-	-	-	-	-	722.359
122.905	-	704	-	-	-	-	-	-	-	-	727.702
132.504	-	630	-	-	-	-	-	-	-	-	721.811
133.59	-	734	-	-	-	-	-	-	-	-	723.153
132.297	-	599	-	-	-	-	-	-	-	-	721.357
137.584	-	785	-	-	-	-	-	-	-	-	725.438
125.392	-	689	-	-	-	-	-	-	-	-	720.704
129.07	-	755	-	-	-	-	-	-	-	-	720.55
119.738	-	980	-	-	-	-	-	-	-	-	724.829
136.696	-	823	-	-	-	-	-	-	-	-	722.104
124.245	-	858	-	-	-	-	-	-	-	-	723.381
137.048	-	620	-	-	-	-	-	-	-	-	723.554
139.301	-	718	-	-	-	-	-	-	-	-	723.222
129.675	-	914	-	-	-	-	-	-	-	-	725.876
124.886	-	818	-	-	-	-	-	-	-	-	720.773
122.907	-	921	-	-	-	-	-	-	-	-	724.23
118.618	-	919	-	-	-	-	-	-	-	-	726.399
133.418	-	968	-	-	-	-	-	-	-	-	721.835
125.531	-	698	-	-	-	-	-	-	-	-	725.572
125.126	-	832	-	-	-	-	-	-	-	-	723.991
126.575	-	579	-	-	-	-	-	-	-	-	722.028
131.096	-	897	-	-	-	-	-	-	-	-	721.733
128.424	-	837	-	-	-	-	-	-	-	-	724.963
140.668	-	769	-	-	-	-	-	-	-	-	723.096
131.731	-	738	-	-	-	-	-	-	-	-	724.093
131.678	-	772	-	-	-	-	-	-	-	-	724.029
124.196	-	862	-	-	-	-	-	-	-	-	722.323
125.406	-	440	-	-	-	-	-	-	-	-	725.912
130.509	-	855	-	-	-	-	-	-	-	-	724.935
131.01	-	793	-	-	-	-	-	-	-	-	725.049
121.621	-	640	-	-	-	-	-	-	-	-	724.548
135.389	-	885	-	-	-	-	-	-	-	-	723.878
126.676	-	789	-	-	-	-	-	-	-	-	719.057
124.568	-	692	-	-	-	-	-	-	-	-	724.873
130.665	-	600	-	-	-	-	-	-	-	-	723.079
130.172	-	536	-	-	-	-	-	-	-	-	724.364
130.658	-	720	-	-	-	-	-	-	-	-	722.756
127.863	-	800	-	-	-	-	-	-	-	-	722.017
138.33	-	868	-	-	-	-	-	-	-	-	725.107
131.23	-	741	-	-	-	-	-	-	-	-	724.579
129.473	-	824	-	-	-	-	-	-	-	-	723.615
131.341	-	821	-	-	-	-	-	-	-	-	723.919
133.566	-	691	-	-	-	-	-	-	-	-	725.399
130.955	-	868	-	-	-	-	-	-	-	-	722.254
137.697	-	833	-	-	-	-	-	-	-	-	720.852
135.043	-	786	-	-	-	-	-	-	-	-	721.598
135.367	-	880	-	-	-	-	-	-	-	-	726.122
130.629	-	412	-	-	-	-	-	-	-	-	724.063
123.196	-	554	-	-	-	-	-	-	-	-	722.32
137.857	-	835	-	-	-	-	-	-	-	-	723.47
138.918	-	878	-	-	-	-	-	-	-	-	720.789
117.26	-	768	-	-	-	-	-	-	-	-	723.368
134.024	-	733	-	-	-	-	-	-	-	-	721.32
139.084	-	668	-	-	-	-	-	-	-	-	726.007
123.948	-	579	-	-	-	-	-	-	-	-	722.246
128.873	-	776	-	-	-	-	-	-	-	-	724.666
123.778	-	703	-	-	-	-	-	-	-	-	722.424
127.87	-	738	-	-	-	-	-	-	-	-	725.194
123.826	-	790	-	-	-	-	-	-	-	-	721.71
128.067	-	743	-	-	-	-	-	-	-	-	722.993
129.805	-	805	-	-	-	-	-	-	-	-	723.618
127.552	-	750	-	-	-	-	-	-	-	-	721.643
122.974	-	811	-	-	-	-	-	-	-	-	722.664
137.992	-	844	-	-	-	-	-	-	-	-	721.638
125.944	-	717	-	-	-	-	-	-	-	-	726.315
122.807	-	867	-	-	-	-	-	-	-	-	723.844
138.744	-	863	-	-	-	-	-	-	-	-	724.148
134.664	-	564	-	-	-	-	-	-	-	-	722.889
139.215	-	943	-	-	-	-	-	-	-	-	723.002
135.152	-	756	-	-	-	-	-	-	-	-	720.82
130.841	-	758	-	-	-	-	-	-	-	-	723.636
131.325	-	1004	-	-	-	-	-	-	-	-	724.944
125.59	-	894	-	-	-	-	-	-	-	-	722.46
140.107	-	785	-	-	-	-	-	-	-	-	722.87
135.415	-	618	-	-	-	-	-	-	-	-	722.894
125.202	-	707	-	-	-	-	-	-	-	-	724.371
140.088	-	717	-	-	-	-	-	-	-	-	719.651
125.84	-	451	-	-	-	-	-	-	-	-	719.179
123.237	-	533	-	-	-	-	-	-	-	-	724.945
124.537	-	583	-	-	-	-	-	-	-	-	720.612
143.795	-	818	-	-	-	-	-	-	-	-	723.983
128.137	-	683	-	-	-	-	-	-	-	-	723.618
123.874	-	851	-	-	-	-	-	-	-	-	726.808
129.668	-	769	-	-	-	-	-	-	-	-	721.447
138.132	-	737	-	-	-	-	-	-	-	-	726.563
130.916	-	772	-	-	-	-	-	-	-	-	719.472
136.813	-	622	-	-	-	-	-	-	-	-	722.633
133.663	-	725	-	-	-	-	-	-	-	-	728.249
130.35	-	658	-	-	-	-	-	-	-	-	719.354
125.399	-	866	-	-	-	-	-	-	-	-	719.768
138.747	-	881	-	-	-	-	-	-	-	-	721.653
135.059	-	798	-	-	-	-	-	-	-	-	724.755
128.468	-	591	-	-	-	-	-	-	-	-	717.402
136.515	-	707	-	-	-	-	-	-	-	-	725.257
139.552	-	605	-	-	-	-	-	-	-	-	726.908
123.857	-	702	-	-	-	-	-	-	-	-	726.311
126.633	-	783	-	-	-	-	-	-	-	-	724.952
120.913	-	942	-	-	-	-	-	-	-	-	722.432
134.512	-	775	-	-	-	-	-	-	-	-	726.751
127.733	-	693	-	-	-	-	-	-	-	-	724.315
143.327	-	655	-	-	-	-	-	-	-	-	724.174
124.839	-	741	-	-	-	-	-	-	-	-	724.111
140.367	-	702	-	-	-	-	-	-	-	-	721.847
125.627	-	757	-	-	-	-	-	-	-	-	727.5
120.809	-	819	-	-	-	-	-	-	-	-	724.545
131.305	-	779	-	-	-	-	-	-	-	-	725.232
125.028	-	686	-	-	-	-	-	-	-	-	719.817
140.261	-	1042	-	-	-	-	-	-	-	-	726.215
127.297	-	799	-	-	-	-	-	-	-	-	723.07
128.342	-	722	-	-	-	-	-	-	-	-	726.114
127.449	-	576	-	-	-	-	-	-	-	-	725.451
115.051	-	815	-	-	-	-	-	-	-	-	726.591
135.789	-	819	-	-	-	-	-	-	-	-	720.747
135.984	-	689	-	-	-	-	-	-	-	-	722.946
125.704	-	748	-	-	-	-	-	-	-	-	720.218
128.452	-	797	-	-	-	-	-	-	-	-	721.513
124.695	-	877	-	-	-	-	-	-	-	-	722.953
137.229	-	712	-	-	-	-	-	-	-	-	722.724
112.879	-	763	-	-	-	-	-	-	-	-	725.546
129.969	-	801	-	-	-	-	-	-	-	-	726.743
129.07	-	636	-	-	-	-	-	-	-	-	721.617
111.213	-	408	-	-	-	-	-	-	-	-	726.176
123.215	-	749	-	-	-	-	-	-	-	-	722.015
125.976	-	745	-	-	-	-	-	-	-	-	724.667
129.374	-	582	-	-	-	-	-	-	-	-	722.907
138.517	-	955	-	-	-	-	-	-	-	-	718.808
130.233	-	736	-	-	-	-	-	-	-	-	724.258
121.608	-	813	-	-	-	-	-	-	-	-	720.658
150.096	-	841	-	-	-	-	-	-	-	-	718.851
130.435	-	774	-	-	-	-	-	-	-	-	721.757
128.508	-	591	-	-	-	-	-	-	-	-	723.341
113.046	-	761	-	-	-	-	-	-	-	-	723.974
122.125	-	349	-	-	-	-	-	-	-	-	724.767
138.569	-	762	-	-	-	-	-	-	-	-	723.487
126.828	-	756	-	-	-	-	-	-	-	-	721.842
145.55	-	803	-	-	-	-	-	-	-	-	727.779
129.814	-	755	-	-	-	-	-	-	-	-	721.773
118.298	-	645	-	-	-	-	-	-	-	-	723.784
120.958	-	783	-	-	-	-	-	-	-	-	721.567
131.771	-	520	-	-	-	-	-	-	-	-	724.239
130.719	-	672	-	-	-	-	-	-	-	-	725.901
125.892	-	782	-	-	-	-	-	-	-	-	723.795
135.356	-	859	-	-	-	-	-	-	-	-	724.528
132.999	-	712	-	-	-	-	-	-	-	-	725.897
131.704	-	856	-	-	-	-	-	-	-	-	721.898
120.71	-	767	-	-	-	-	-	-	-	-	719.992
130.198	-	816	-	-	-	-	-	-	-	-	719.778
135.49	-	441	-	-	-	-	-	-	-	-	722.252
137.65	-	801	-	-	-	-	-	-	-	-	721.743
130.036	-	624	-	-	-	-	-	-	-	-	717.457
129.734	-	697	-	-	-	-	-	-	-	-	723.366
123.789	-	737	-	-	-	-	-	-	-	-	722.563
125.569	-	750	-	-	-	-	-	-	-	-	726.101
134.138	-	801	-	-	-	-	-	-	-	-	724.878
133.567	-	836	-	-	-	-	-	-	-	-	723.495
141.47	-	809	-	-	-	-	-	-	-	-	722.473
119.83	-	723	-	-	-	-	-	-	-	-	724.403
136.955	-	731	-	-	-	-	-	-	-	-	721.672
139.774	-	560	-	-	-	-	-	-	-	-	724.555
125.27	-	833	-	-	-	-	-	-	-	-	724.183
127.936	-	793	-	-	-	-	-	-	-	-	723.893
126.837	-	752	-	-	-	-	-	-	-	-	721.022
122.024	-	887	-	-	-	-	-	-	-	-	725.966
131.174	-	810	-	-	-	-	-	-	-	-	721.434
127.871	-	807	-	-	-	-	-	-	-	-	727.055
136.67	-	618	-	-	-	-	-	-	-	-	726.127
129.27	-	913	-	-	-	-	-	-	-	-	724.087
139.963	-	374	-	-	-	-	-	-	-	-	723.349
132.735	-	853	-	-	-	-	-	-	-	-	724.519
129.443	-	657	-	-	-	-	-	-	-	-	720.074
138.367	-	792	-	-	-	-	-	-	-	-	727.22
146.149	-	845	-	-	-	-	-	-	-	-	721.964
128.26	-	830	-	-	-	-	-	-	-	-	725.281
127.752	-	753	-	-	-	-	-	-	-	-	726.588
147.986	-	868	-	-	-	-	-	-	-	-	719.319
141.596	-	736	-	-	-	-	-	-	-	-	722.691
137.509	-	758	-	-	-	-	-	-	-	-	726.328
129.18	-	671	-	-	-	-	-	-	-	-	720.757
141.113	-	945	-	-	-	-	-	-	-	-	725.571
124.58	-	829	-	-	-	-	-	-	-	-	723.465
126.4	-	836	-	-	-	-	-	-	-	-	725.731
120.065	-	767	-	-	-	-	-	-	-	-	726.405
121.732	-	635	-	-	-	-	-	-	-	-	725.497
148.383	-	846	-	-	-	-	-	-	-	-	725.932
111.931	-	775	-	-	-	-	-	-	-	-	726.453
133.455	-	716	-	-	-	-	-	-	-	-	717.089
130.806	-	702	-	-	-	-	-	-	-	-	723.194
129.63	-	832	-	-	-	-	-	-	-	-	725.328
138.353	-	896	-	-	-	-	-	-	-	-	722.323
127.218	-	857	-	-	-	-	-	-	-	-	722.945
116.246	-	875	-	-	-	-	-	-	-	-	721.95
125.473	-	765	-	-	-	-	-	-	-	-	723.281
133.023	-	744	-	-	-	-	-	-	-	-	723.423
135.345	-	830	-	-	-	-	-	-	-	-	723.15
136.576	-	807	-	-	-	-	-	-	-	-	723.812
132.759	-	525	-	-	-	-	-	-	-	-	722.715
128.157	-	692	-	-	-	-	-	-	-	-	719.581
132.774	-	887	-	-	-	-	-	-	-	-	721.282
143.419	-	757	-	-	-	-	-	-	-	-	722.106
127.398	-	886	-	-	-	-	-	-	-	-	722.604
127.76	-	780	-	-	-	-	-	-	-	-	721.705
131.216	-	781	-	-	-	-	-	-	-	-	727.626
133.735	-	723	-	-	-	-	-	-	-	-	723.991
137.186	-	852	-	-	-	-	-	-	-	-	726.52
128.89	-	822	-	-	-	-	-	-	-	-	723.207
125.626	-	728	-	-	-	-	-	-	-	-	723.944
132.262	-	474	-	-	-	-	-	-	-	-	722.05
140.252	-	785	-	-	-	-	-	-	-	-	723.716
123.312	-	740	-	-	-	-	-	-	-	-	723.881
139.383	-	797	-	-	-	-	-	-	-	-	725.62
135.746	-	752	-	-	-	-	-	-	-	-	724.731
116.738	-	660	-	-	-	-	-	-	-	-	723.851
127.131	-	840	-	-	-	-	-	-	-	-	721.337
131.801	-	815	-	-	-	-	-	-	-	-	721.958
118.782	-	881	-	-	-	-	-	-	-	-	717.865
137.221	-	765	-	-	-	-	-	-	-	-	720.764
142.264	-	821	-	-	-	-	-	-	-	-	722.394
139.582	-	713	-	-	-	-	-	-	-	-	721.368
135.84	-	837	-	-	-	-	-	-	-	-	724.432
129.415	-	744	-	-	-	-	-	-	-	-	726.218
128.873	-	473	-	-	-	-	-	-	-	-	724.736
139.542	-	804	-	-	-	-	-	-	-	-	722.357
118.181	-	815	-	-	-	-	-	-	-	-	722.999
133.452	-	727	-	-	-	-	-	-	-	-	726.217
134.746	-	829	-	-	-	-	-	-	-	-	720.958
125.344	-	538	-	-	-	-	-	-	-	-	724.155
122.923	-	402	-	-	-	-	-	-	-	-	722.381
137.849	-	995	-	-	-	-	-	-	-	-	724.814
133.961	-	834	-	-	-	-	-	-	-	-	721.468
134.687	-	819	-	-	-	-	-	-	-	-	724.828
143.025	-	830	-	-	-	-	-	-	-	-	726.166
131.27	-	842	-	-	-	-	-	-	-	-	723.519
131.013	-	715	-	-	-	-	-	-	-	-	722.359
129.313	-	877	-	-	-	-	-	-	-	-	721.282
128.985	-	801	-	-	-	-	-	-	-	-	725.238
124.948	-	883	-	-	-	-	-	-	-	-	725.83
141.07	-	710	-	-	-	-	-	-	-	-	722.804
132.95	-	721	-	-	-	-	-	-	-	-	724.036
123.084	-	707	-	-	-	-	-	-	-	-	724.169
142.632	-	878	-	-	-	-	-	-	-	-	724.311
133.502	-	414	-	-	-	-	-	-	-	-	720.074
129.788	-	755	-	-	-	-	-	-	-	-	722.169
125.882	-	864	-	-	-	-	-	-	-	-	721.66
127.268	-	849	-	-	-	-	-	-	-	-	719.626
124.896	-	647	-	-	-	-	-	-	-	-	722.203
127.311	-	713	-	-	-	-	-	-	-	-	727.099
132.214	-	766	-	-	-	-	-	-	-	-	722.896
126.833	-	708	-	-	-	-	-	-	-	-	722.552
138.676	-	594	-	-	-	-	-	-	-	-	723.397
130.011	-	665	-	-	-	-	-	-	-	-	724.546
114.081	-	823	-	-	-	-	-	-	-	-	722.676
133.739	-	712	-	-	-	-	-	-	-	-	723.053
130.124	-	899	-	-	-	-	-	-	-	-	721.614
139.778	-	718	-	-	-	-	-	-	-	-	723.529
120.034	-	759	-	-	-	-	-	-	-	-	725.593
133.281	-	738	-	-	-	-	-	-	-	-	723.046
137.589	-	748	-	-	-	-	-	-	-	-	722.728
128.001	-	830	-	-	-	-	-	-	-	-	722.283
125.632	-	657	-	-	-	-	-	-	-	-	724.629
122.4	-	749	-	-	-	-	-	-	-	-	720.691
131.407	-	809	-	-	-	-	-	-	-	-	726.213
135.917	-	695	-	-	-	-	-	-	-	-	723.978
130.021	-	528	-	-	-	-	-	-	-	-	725.133
128.19	-	868	-	-	-	-	-	-	-	-	723.078
139.951	-	603	-	-	-	-	-	-	-	-	721.696
132.463	-	739	-	-	-	-	-	-	-	-	725.929
141.628	-	764	-	-	-	-	-	-	-	-	724.344
132.821	-	731	-	-	-	-	-	-	-	-	726.856
138.668	-	793	-	-	-	-	-	-	-	-	716.781
123.327	-	830	-	-	-	-	-	-	-	-	724.33
135.132	-	704	-	-	-	-	-	-	-	-	720.211
141.327	-	757	-	-	-	-	-	-	-	-	723.721
134.052	-	782	-	-	-	-	-	-	-	-	728.205
132.265	-	650	-	-	-	-	-	-	-	-	722.437
123.31	-	810	-	-	-	-	-	-	-	-	722.43
131.485	-	741	-	-	-	-	-	-	-	-	727.625
135.472	-	755	-	-	-	-	-	-	-	-	724.643
122.057	-	830	-	-	-	-	-	-	-	-	723.473
132.613	-	990	-	-	-	-	-	-	-	-	725.188
135.985	-	819	-	-	-	-	-	-	-	-	726.945
126.201	-	634	-	-	-	-	-	-	-	-	723.452
122.433	-	722	-	-	-	-	-	-	-	-	723.883
136.007	-	752	-	-	-	-	-	-	-	-	724.371
127.234	-	854	-	-	-	-	-	-	-	-	724.028
129.645	-	762	-	-	-	-	-	-	-	-	725.268
123.728	-	885	-	-	-	-	-	-	-	-	720.851
141.542	-	443	-	-	-	-	-	-	-	-	718.12
137.733	-	791	-	-	-	-	-	-	-	-	722.75
126.829	-	547	-	-	-	-	-	-	-	-	719.924
127.485	-	724	-	-	-	-	-	-	-	-	727.118
132.587	-	874	-	-	-	-	-	-	-	-	724.613
130.447	-	902	-	-	-	-	-	-	-	-	720.419
125.136	-	410	-	-	-	-	-	-	-	-	719.998
138.067	-	779	-	-	-	-	-	-	-	-	722.965
138.584	-	769	-	-	-	-	-	-	-	-	725.277
117.885	-	742	-	-	-	-	-	-	-	-	722.329
117.132	-	767	-	-	-	-	-	-	-	-	724.263
126.018	-	817	-	-	-	-	-	-	-	-	728.336
143.8	-	783	-	-	-	-	-	-	-	-	720.024
126.567	-	822	-	-	-	-	-	-	-	-	721.953
133.623	-	567	-	-	-	-	-	-	-	-	725.025
121.112	-	725	-	-	-	-	-	-	-	-	721.372
126.285	-	752	-	-	-	-	-	-	-	-	723.469
128.824	-	734	-	-	-	-	-	-	-	-	720.63
139.227	-	767	-	-	-	-	-	-	-	-	722.015
120.721	-	725	-	-	-	-	-	-	-	-	723.112
122.642	-	823	-	-	-	-	-	-	-	-	721.928
135.654	-	886	-	-	-	-	-	-	-	-	722.889
125.041	-	599	-	-	-	-	-	-	-	-	722.691
119.873	-	584	-	-	-	-	-	-	-	-	722.78
128.216	-	785	-	-	-	-	-	-	-	-	719.155
136.848	-	781	-	-	-	-	-	-	-	-	725.042
139.108	-	915	-	-	-	-	-	-	-	-	717.8
124.613	-	793	-	-	-	-	-	-	-	-	728.62
123.629	-	696	-	-	-	-	-	-	-	-	723.993
120.757	-	615	-	-	-	-	-	-	-	-	726.009
134.485	-	792	-	-	-	-	-	-	-	-	722.198
132.665	-	776	-	-	-	-	-	-	-	-	723.659
140.196	-	419	-	-	-	-	-	-	-	-	720.452
123.79	-	729	-	-	-	-	-	-	-	-	721.747
126.642	-	810	-	-	-	-	-	-	-	-	722.911
127.635	-	555	-	-	-	-	-	-	-	-	719.508
125.357	-	829	-	-	-	-	-	-	-	-	724.977
126.368	-	851	-	-	-	-	-	-	-	-	718.577
133.954	-	744	-	-	-	-	-	-	-	-	720.74
131.238	-	813	-	-	-	-	-	-	-	-	723.637
131.087	-	778	-	-	-	-	-	-	-	-	721.915
114.863	-	516	-	-	-	-	-	-	-	-	723.689
118.577	-	862	-	-	-	-	-	-	-	-	722.696
134.296	-	842	-	-	-	-	-	-	-	-	725.459
129.389	-	840	-	-	-	-	-	-	-	-	722.955
137.246	-	810	-	-	-	-	-	-	-	-	721.723
139.893	-	371	-	-	-	-	-	-	-	-	724.924
132.308	-	542	-	-	-	-	-	-	-	-	720.288
131.01	-	446	-	-	-	-	-	-	-	-	723.322
121.642	-	379	-	-	-	-	-	-	-	-	722.78
151.694	-	684	-	-	-	-	-	-	-	-	721.188
125.453	-	381	-	-	-	-	-	-	-	-	722.54
140.359	-	855	-	-	-	-	-	-	-	-	722.526
135.255	-	365	-	-	-	-	-	-	-	-	723.507
127.053	-	915	-	-	-	-	-	-	-	-	723.129
122.101	-	812	-	-	-	-	-	-	-	-	724.485
121.373	-	796	-	-	-	-	-	-	-	-	721.194
132.515	-	871	-	-	-	-	-	-	-	-	725.992
124.492	-	435	-	-	-	-	-	-	-	-	720.692
131.28	-	768	-	-	-	-	-	-	-	-	721.937
130.886	-	674	-	-	-	-	-	-	-	-	722.861
130.908	-	489	-	-	-	-	-	-	-	-	724.831
132.152	-	884	-	-	-	-	-	-	-	-	721.873
136.706	-	786	-	-	-	-	-	-	-	-	729.443
130.175	-	726	-	-	-	-	-	-	-	-	722.402
127.976	-	716	-	-	-	-	-	-	-	-	722.123
139.241	-	859	-	-	-	-	-	-	-	-	724.365
127.1	-	739	-	-	-	-	-	-	-	-	724.681
126.097	-	769	-	-	-	-	-	-	-	-	724.49
122.585	-	533	-	-	-	-	-	-	-	-	725.661
128.791	-	751	-	-	-	-	-	-	-	-	724.727
125.757	-	806	-	-	-	-	-	-	-	-	725.125
137.361	-	777	-	-	-	-	-	-	-	-	722.389
126.528	-	811	-	-	-	-	-	-	-	-	724.633
133.533	-	684	-	-	-	-	-	-	-	-	722.542
133.097	-	783	-	-	-	-	-	-	-	-	723.483
129.021	-	597	-	-	-	-	-	-	-	-	719.199
138.876	-	560	-	-	-	-	-	-	-	-	722.575
135.687	-	753	-	-	-	-	-	-	-	-	722.065
134.464	-	849	-	-	-	-	-	-	-	-	727.685
143.248	-	835	-	-	-	-	-	-	-	-	717.972
133.386	-	785	-	-	-	-	-	-	-	-	720.305
136.041	-	535	-	-	-	-	-	-	-	-	722.115
124.135	-	851	-	-	-	-	-	-	-	-	722.43
133.751	-	570	-	-	-	-	-	-	-	-	720.857
127.047	-	987	-	-	-	-	-	-	-	-	722.582
137.234	-	861	-	-	-	-	-	-	-	-	722.048
136.558	-	759	-	-	-	-	-	-	-	-	721.528
132.362	-	645	-	-	-	-	-	-	-	-	727.444
126.307	-	762	-	-	-	-	-	-	-	-	722.083
123.809	-	984	-	-	-	-	-	-	-	-	720.496
134.315	-	844	-	-	-	-	-	-	-	-	725.715
148.453	-	831	-	-	-	-	-	-	-	-	724.373
127.051	-	726	-	-	-	-	-	-	-	-	724.232
137.406	-	737	-	-	-	-	-	-	-	-	723.75
130.782	-	812	-	-	-	-	-	-	-	-	724.484
125.112	-	758	-	-	-	-	-	-	-	-	720.437
121.747	-	721	-	-	-	-	-	-	-	-	724.93
125.096	-	845	-	-	-	-	-	-	-	-	719.917
115.264	-	875	-	-	-	-	-	-	-	-	721.271
135.998	-	846	-	-	-	-	-	-	-	-	727.37
123.854	-	702	-	-	-	-	-	-	-	-	728.403
132.812	-	810	-	-	-	-	-	-	-	-	719.576
124.925	-	735	-	-	-	-	-	-	-	-	728.951
134.583	-	744	-	-	-	-	-	-	-	-	729.708
126.495	-	732	-	-	-	-	-	-	-	-	729.165
132.918	-	823	-	-	-	-	-	-	-	-	719.993
126.173	-	542	-	-	-	-	-	-	-	-	720.976
125.344	-	746	-	-	-	-	-	-	-	-	724.243
126.81	-	698	-	-	-	-	-	-	-	-	723.349
114.278	-	799	-	-	-	-	-	-	-	-	721.708
142.071	-	786	-	-	-	-	-	-	-	-	725.706
128.965	-	708	-	-	-	-	-	-	-	-	720.279
129.935	-	934	-	-	-	-	-	-	-	-	721.452
122.84	-	412	-	-	-	-	-	-	-	-	722.488
129.54	-	815	-	-	-	-	-	-	-	-	723.169
126.315	-	862	-	-	-	-	-	-	-	-	723.029
142.204	-	802	-	-	-	-	-	-	-	-	721.442
123.077	-	873	-	-	-	-	-	-	-	-	724.994
115.243	-	442	-	-	-	-	-	-	-	-	719.34
143.977	-	829	-	-	-	-	-	-	-	-	724.31
131.874	-	526	-	-	-	-	-	-	-	-	719.635
140.659	-	777	-	-	-	-	-	-	-	-	722.941
126.37	-	629	-	-	-	-	-	-	-	-	721.499
133.772	-	842	-	-	-	-	-	-	-	-	722.381
126.05	-	772	-	-	-	-	-	-	-	-	722.986
128.106	-	819	-	-	-	-	-	-	-	-	726.39
127.778	-	820	-	-	-	-	-	-	-	-	725.608
138.91	-	824	-	-	-	-	-	-	-	-	720.798
120.636	-	622	-	-	-	-	-	-	-	-	725.768
132.946	-	685	-	-	-	-	-	-	-	-	725.455
121.741	-	924	-	-	-	-	-	-	-	-	721.124
124.778	-	775	-	-	-	-	-	-	-	-	726.292
120.714	-	830	-	-	-	-	-	-	-	-	721.196
127.076	-	556	-	-	-	-	-	-	-	-	724.575
132.807	-	745	-	-	-	-	-	-	-	-	725.749
128.063	-	427	-	-	-	-	-	-	-	-	726.488
123.273	-	509	-	-	-	-	-	-	-	-	727.777
137.672	-	542	-	-	-	-	-	-	-	-	726.119
127.738	-	641	-	-	-	-	-	-	-	-	728.539
133.115	-	739	-	-	-	-	-	-	-	-	720.169
129.704	-	817	-	-	-	-	-	-	-	-	727.348
138.123	-	846	-	-	-	-	-	-	-	-	724.834
144.261	-	771	-	-	-	-	-	-	-	-	724.544
139.509	-	857	-	-	-	-	-	-	-	-	721.845
132.148	-	713	-	-	-	-	-	-	-	-	726.483
125.339	-	687	-	-	-	-	-	-	-	-	725.774
133.83	-	795	-	-	-	-	-	-	-	-	723.166
128.88	-	655	-	-	-	-	-	-	-	-	724.539
127.761	-	745	-	-	-	-	-	-	-	-	721.32
114.601	-	838	-	-	-	-	-	-	-	-	721.144
126.937	-	777	-	-	-	-	-	-	-	-	726.746
130.659	-	791	-	-	-	-	-	-	-	-	725.697
134.855	-	676	-	-	-	-	-	-	-	-	723.763
128.086	-	822	-	-	-	-	-	-	-	-	722.16
136.79	-	473	-	-	-	-	-	-	-	-	726.653
143.969	-	956	-	-	-	-	-	-	-	-	724.392
138.858	-	811	-	-	-	-	-	-	-	-	722.149
132.781	-	763	-	-	-	-	-	-	-	-	719.286
129.077	-	539	-	-	-	-	-	-	-	-	724.141
132.177	-	366	-	-	-	-	-	-	-	-	722.143
141.152	-	761	-	-	-	-	-	-	-	-	724.378
120.729	-	822	-	-	-	-	-	-	-	-	722.984
128.69	-	848	-	-	-	-	-	-	-	-	725.954
134.777	-	822	-	-	-	-	-	-	-	-	721.16
124.278	-	855	-	-	-	-	-	-	-	-	722.701
132.58	-	686	-	-	-	-	-	-	-	-	725.006
135.465	-	852	-	-	-	-	-	-	-	-	721.038
138.596	-	873	-	-	-	-	-	-	-	-	723.231
128.667	-	554	-	-	-	-	-	-	-	-	724.858
125.931	-	1037	-	-	-	-	-	-	-	-	726.207
126.658	-	787	-	-	-	-	-	-	-	-	722.63
125.164	-	630	-	-	-	-	-	-	-	-	723.968
135.293	-	805	-	-	-	-	-	-	-	-	723.627
133.784	-	756	-	-	-	-	-	-	-	-	724.081
133.043	-	687	-	-	-	-	-	-	-	-	723.638
125.311	-	772	-	-	-	-	-	-	-	-	725.047
129.629	-	634	-	-	-	-	-	-	-	-	725.955
128.691	-	906	-	-	-	-	-	-	-	-	725.778
126.829	-	819	-	-	-	-	-	-	-	-	724.87
131.264	-	648	-	-	-	-	-	-	-	-	721.862
136.422	-	513	-	-	-	-	-	-	-	-	723.235
136.793	-	874	-	-	-	-	-	-	-	-	721.171
140.599	-	605	-	-	-	-	-	-	-	-	726.476
133.911	-	732	-	-	-	-	-	-	-	-	725.439
138.181	-	857	-	-	-	-	-	-	-	-	729.142
130.272	-	738	-	-	-	-	-	-	-	-	725.968
128.37	-	691	-	-	-	-	-	-	-	-	725.955
139.032	-	714	-	-	-	-	-	-	-	-	718.516
123.15	-	857	-	-	-	-	-	-	-	-	724.697
126.156	-	702	-	-	-	-	-	-	-	-	724.019
127.546	-	772	-	-	-	-	-	-	-	-	723.458
128.23	-	916	-	-	-	-	-	-	-	-	723.895
120.101	-	715	-	-	-	-	-	-	-	-	718.191
138.903	-	749	-	-	-	-	-	-	-	-	726.205
122.353	-	656	-	-	-	-	-	-	-	-	727.24
133.881	-	704	-	-	-	-	-	-	-	-	725.265
128.033	-	704	-	-	-	-	-	-	-	-	719.354
139.415	-	756	-	-	-	-	-	-	-	-	722.574
135.673	-	675	-	-	-	-	-	-	-	-	724.838
128.966	-	680	-	-	-	-	-	-	-	-	724.638
133.639	-	328	-	-	-	-	-	-	-	-	723.006
128.088	-	735	-	-	-	-	-	-	-	-	720.685
135.314	-	692	-	-	-	-	-	-	-	-	725.985
129.828	-	867	-	-	-	-	-	-	-	-	720.774
132.609	-	686	-	-	-	-	-	-	-	-	722.119
126.211	-	748	-	-	-	-	-	-	-	-	722.836
119.681	-	746	-	-	-	-	-	-	-	-	725.309
129.611	-	888	-	-	-	-	-	-	-	-	721.542
131.195	-	871	-	-	-	-	-	-	-	-	722.565
128.544	-	842	-	-	-	-	-	-	-	-	721.233
128.362	-	708	-	-	-	-	-	-	-	-	719.719
135.68	-	1023	-	-	-	-	-	-	-	-	722.086
129.535	-	879	-	-	-	-	-	-	-	-	726.012
134.303	-	375	-	-	-	-	-	-	-	-	725.818
132.628	-	864	-	-	-	-	-	-	-	-	721.309
133.712	-	601	-	-	-	-	-	-	-	-	723.932
118.312	-	837	-	-	-	-	-	-	-	-	720.788
129.375	-	667	-	-	-	-	-	-	-	-	726.247
128.724	-	720	-	-	-	-	-	-	-	-	725.906
124.68	-	722	-	-	-	-	-	-	-	-	725.62
145.947	-	810	-	-	-	-	-	-	-	-	727.331
138.211	-	856	-	-	-	-	-	-	-	-	721.702
129.266	-	704	-	-	-	-	-	-	-	-	723.572
137.099	-	971	-	-	-	-	-	-	-	-	719.447
130.479	-	742	-	-	-	-	-	-	-	-	722.465
127.936	-	829	-	-	-	-	-	-	-	-	729.01
141.138	-	619	-	-	-	-	-	-	-	-	726.558
126.101	-	690	-	-	-	-	-	-	-	-	724.972
124.728	-	853	-	-	-	-	-	-	-	-	722.995
132.849	-	680	-	-	-	-	-	-	-	-	722.909
135.761	-	529	-	-	-	-	-	-	-	-	724.768
121.395	-	761	-	-	-	-	-	-	-	-	723.919
133.533	-	838	-	-	-	-	-	-	-	-	725.507
132.263	-	789	-	-	-	-	-	-	-	-	723.379
130.732	-	703	-	-	-	-	-	-	-	-	723.128
124.353	-	860	-	-	-	-	-	-	-	-	725.825
134.572	-	861	-	-	-	-	-	-	-	-	724.677
127.034	-	837	-	-	-	-	-	-	-	-	723.987
127.145	-	880	-	-	-	-	-	-	-	-	722.203
132.329	-	618	-	-	-	-	-	-	-	-	724.845
131.227	-	812	-	-	-	-	-	-	-	-	726.367
135.525	-	713	-	-	-	-	-	-	-	-	723.08
133.168	-	767	-	-	-	-	-	-	-	-	724.992
133.259	-	860	-	-	-	-	-	-	-	-	723.98
133.487	-	709	-	-	-	-	-	-	-	-	721.393
114.83	-	510	-	-	-	-	-	-	-	-	722.8
138.199	-	860	-	-	-	-	-	-	-	-	726.095
125.735	-	757	-	-	-	-	-	-	-	-	723.707
129.215	-	801	-	-	-	-	-	-	-	-	722.935
137.092	-	897	-	-	-	-	-	-	-	-	725.408
126.593	-	841	-	-	-	-	-	-	-	-	723.775
126.505	-	597	-	-	-	-	-	-	-	-	721.605
137.629	-	1011	-	-	-	-	-	-	-	-	721.216
129.766	-	835	-	-	-	-	-	-	-	-	720.989
128.904	-	848	-	-	-	-	-	-	-	-	724.933
131.187	-	585	-	-	-	-	-	-	-	-	720.426
146.561	-	848	-	-	-	-	-	-	-	-	723.104
123.544	-	735	-	-	-	-	-	-	-	-	723.426
134.512	-	663	-	-	-	-	-	-	-	-	724.435
133.233	-	716	-	-	-	-	-	-	-	-	724.485
132.384	-	964	-	-	-	-	-	-	-	-	726.371
138.275	-	737	-	-	-	-	-	-	-	-	722.822
122.586	-	748	-	-	-	-	-	-	-	-	721.788
134.535	-	667	-	-	-	-	-	-	-	-	722.956
129.947	-	797	-	-	-	-	-	-	-	-	722.478
122.957	-	665	-	-	-	-	-	-	-	-	724.245
129.898	-	830	-	-	-	-	-	-	-	-	727.152
136.363	-	720	-	-	-	-	-	-	-	-	719.966
137.44	-	681	-	-	-	-	-	-	-	-	726.614
134.301	-	896	-	-	-	-	-	-	-	-	724.558
142.572	-	789	-	-	-	-	-	-	-	-	722.63
130.921	-	745	-	-	-	-	-	-	-	-	721.732
139.765	-	862	-	-	-	-	-	-	-	-	723.418
134.522	-	916	-	-	-	-	-	-	-	-	723.211
133.529	-	751	-	-	-	-	-	-	-	-	722.069
130.856	-	930	-	-	-	-	-	-	-	-	726.075
121.132	-	737	-	-	-	-	-	-	-	-	722.089
128.286	-	934	-	-	-	-	-	-	-	-	722.138
131.039	-	737	-	-	-	-	-	-	-	-	728.454
126.322	-	756	-	-	-	-	-	-	-	-	719.3
129.046	-	728	-	-	-	-	-	-	-	-	723.346
131.948	-	890	-	-	-	-	-	-	-	-	721.594
127.045	-	869	-	-	-	-	-	-	-	-	720.332
134.193	-	693	-	-	-	-	-	-	-	-	720.718
127.941	-	504	-	-	-	-	-	-	-	-	723.042
120.505	-	822	-	-	-	-	-	-	-	-	722.497
138.981	-	550	-	-	-	-	-	-	-	-	723.996
136.86	-	560	-	-	-	-	-	-	-	-	722.11
137.733	-	876	-	-	-	-	-	-	-	-	723.158
136.235	-	845	-	-	-	-	-	-	-	-	726.738
137.444	-	719	-	-	-	-	-	-	-	-	726.209
118.254	-	738	-	-	-	-	-	-	-	-	721.982
120.182	-	767	-	-	-	-	-	-	-	-	720.059
134.894	-	832	-	-	-	-	-	-	-	-	726.11
146.304	-	921	-	-	-	-	-	-	-	-	721.579
125.555	-	926	-	-	-	-	-	-	-	-	726.06
128.015	-	685	-	-	-	-	-	-	-	-	723.851
129.154	-	425	-	-	-	-	-	-	-	-	725.879
138.838	-	877	-	-	-	-	-	-	-	-	727.534
138.78	-	786	-	-	-	-	-	-	-	-	727.682
141.393	-	722	-	-	-	-	-	-	-	-	724.193
128.612	-	782	-	-	-	-	-	-	-	-	725.41
142.958	-	848	-	-	-	-	-	-	-	-	721.553
127.433	-	602	-	-	-	-	-	-	-	-	721.016
122.235	-	840	-	-	-	-	-	-	-	-	719.67
127.912	-	411	-	-	-	-	-	-	-	-	720.003
131.25	-	729	-	-	-	-	-	-	-	-	728.047
136.633	-	768	-	-	-	-	-	-	-	-	722.087
141.13	-	617	-	-	-	-	-	-	-	-	723.927
125.946	-	822	-	-	-	-	-	-	-	-	719.461
130.783	-	436	-	-	-	-	-	-	-	-	725.658
126.008	-	758	-	-	-	-	-	-	-	-	724.18
135.34	-	747	-	-	-	-	-	-	-	-	723.501
126.355	-	711	-	-	-	-	-	-	-	-	722.005
129.618	-	539	-	-	-	-	-	-	-	-	724.941
124.347	-	819	-	-	-	-	-	-	-	-	725.586
123.074	-	751	-	-	-	-	-	-	-	-	726.456
130.423	-	669	-	-	-	-	-	-	-	-	724.591
[truncated: 8,002 more rows]
