# Supplementary material for: Generative complex networks within a dynamic memristor with intrinsic variability
Source: Nat Commun. 2023 Oct 2;14:6134. doi: 10.1038/s41467-023-41921-3 (PMC10545788; doi:10.1038/s41467-023-41921-3)
Supplement: Supplementary file 3 — Source Data [file 41467_2023_41921_MOESM3_ESM.zip › Source Data 0914/Fig. 2.xlsx]

## Sheet: Fig. 2a
τ (ms)	p(τ)
	1 pulse	2 pulses	3 pulses	4 pulses	5 pulses	6 pulses	7 pulses	8 pulses	9 pulses	10 pulses
0	0	0	0	0	0	0	0	0	0	0
18	0	0	0	0	0	0	0	0	0	0
36	0	0	0	0	0	0	0	0	0	0
54	0	0	0	0	0	0	0	0	0	0
72	0	0	0	0	0	0	0	0	0	0
90	0	0	0	0	0	0	0	0	0	0
108	0	0	0	0	0	0	0	0	0	0
126	0	0	0	0	0	0	0	0	0	0
144	0	0	0	0	0	0	0	0	0	0
162	0	0	0	0	0	0	0	0	0	0
180	0	0	0	0	0	0	0	0	0	0
198	0	0	0	0	0	0	0	0	0	0
216	0	0	0	0	0	0	0	0	0	0
234	0	0	0	0	0	0	0	0	0	0
252	0	0	1e-05	0	0	0	0	0	0	0
270	0	0.00046	0.00078	0	0	0	0	0.00022	7e-05	0.00053
288	0	0.00105	0.00165	0.00037	0.00024	0	0	0.00095	0.00065	0.00125
306	0.00013	0.00168	0.00251	0.00097	0.00077	0.00024	8e-05	0.00166	0.00117	0.00193
324	0.00063	0.00235	0.00328	0.00172	0.00131	0.00062	0.00053	0.00228	0.00156	0.0025
342	0.00127	0.00303	0.0039	0.00258	0.00183	0.00112	0.0011	0.00274	0.0018	0.00295
360	0.002	0.00373	0.00438	0.00344	0.00239	0.00179	0.00176	0.00304	0.00189	0.0033
378	0.00276	0.00448	0.00478	0.00425	0.00305	0.00269	0.00244	0.00322	0.00188	0.00359
396	0.0035	0.00528	0.00521	0.00495	0.00393	0.0039	0.00307	0.00334	0.00184	0.00388
414	0.00421	0.00615	0.00579	0.00552	0.00512	0.00546	0.0036	0.00351	0.00186	0.00422
432	0.0049	0.00708	0.00662	0.00602	0.00667	0.00742	0.00395	0.00382	0.00201	0.00465
450	0.00566	0.00803	0.00775	0.00654	0.00858	0.00977	0.0041	0.00438	0.00232	0.00515
468	0.00661	0.00896	0.00918	0.00725	0.01079	0.01244	0.00408	0.00526	0.00279	0.00569
486	0.00793	0.00983	0.01083	0.00836	0.01316	0.01536	0.00397	0.00652	0.00341	0.0062
504	0.00982	0.01061	0.0126	0.01008	0.01555	0.01843	0.00395	0.00818	0.00412	0.00666
522	0.01247	0.01135	0.0144	0.01262	0.01783	0.02157	0.00425	0.01024	0.00491	0.00709
540	0.01604	0.01217	0.01616	0.01613	0.0199	0.02471	0.00519	0.01272	0.00577	0.00761
558	0.02062	0.01326	0.01789	0.02068	0.02178	0.02786	0.00709	0.01559	0.00679	0.00841
576	0.0262	0.01486	0.01971	0.02625	0.02356	0.03106	0.01025	0.01886	0.00811	0.00976
594	0.03264	0.01724	0.0218	0.03266	0.02544	0.03437	0.01489	0.02252	0.00993	0.01199
612	0.03966	0.02062	0.02437	0.03963	0.02762	0.03785	0.02106	0.02657	0.01249	0.01539
630	0.04683	0.02515	0.02765	0.04674	0.03031	0.04151	0.02863	0.03097	0.01602	0.02017
648	0.05366	0.0308	0.03175	0.05352	0.03362	0.04527	0.03723	0.03565	0.02067	0.02637
666	0.0596	0.03736	0.03666	0.05942	0.03752	0.04895	0.04631	0.04049	0.0265	0.03382
684	0.0641	0.04445	0.04221	0.06395	0.04182	0.05228	0.05515	0.04531	0.03342	0.04214
702	0.06673	0.05153	0.04805	0.06671	0.04619	0.0549	0.06296	0.04987	0.04113	0.05074
720	0.06718	0.05795	0.05368	0.06741	0.05019	0.05646	0.06899	0.05388	0.04919	0.05889
738	0.06537	0.06307	0.05854	0.06597	0.05334	0.05665	0.07264	0.05704	0.05704	0.06581
756	0.06143	0.06635	0.06207	0.06251	0.0552	0.05528	0.07354	0.05905	0.06401	0.07078
774	0.05572	0.0674	0.06382	0.05732	0.05547	0.05234	0.07162	0.05968	0.06948	0.07325
792	0.04876	0.06607	0.06349	0.05086	0.05403	0.04799	0.06711	0.05878	0.07289	0.07292
810	0.04117	0.06248	0.06101	0.04368	0.05096	0.04255	0.06054	0.05633	0.07386	0.06977
828	0.03361	0.05694	0.05656	0.03635	0.04653	0.03649	0.05259	0.05244	0.07223	0.0641
846	0.02664	0.04998	0.05048	0.02937	0.04118	0.03031	0.04407	0.04734	0.06811	0.05646
864	0.0207	0.04221	0.04328	0.02315	0.03539	0.0245	0.03573	0.04139	0.0618	0.04757
882	0.01604	0.03428	0.03556	0.01793	0.02966	0.01942	0.02818	0.035	0.05386	0.03823
900	0.0127	0.02674	0.02787	0.01379	0.02438	0.0153	0.02185	0.02861	0.04493	0.0292
918	0.01053	0.02002	0.02072	0.01066	0.01985	0.01222	0.01691	0.02263	0.03572	0.02113
936	0.00927	0.0144	0.01448	0.00837	0.01618	0.01006	0.01332	0.01738	0.02691	0.01446
954	0.00858	0.00998	0.00938	0.00669	0.01337	0.00864	0.01085	0.01307	0.01904	0.0094
972	0.00812	0.0067	0.00548	0.00537	0.0113	0.00768	0.00919	0.00979	0.01251	0.00595
990	0.00761	0.00442	0.00274	0.00425	0.00977	0.00695	0.00801	0.00748	0.00749	0.00392
1008	0.00691	0.00292	0.0001	0.00319	0.00859	0.00623	0.00702	0.006	0.00397	0.00297
1026	0.00595	0.00198	5e-05	0.00217	0.00759	0.00543	0.00604	0.00513	0.0018	0.00275
1044	0.00479	0.00139	0	0.0012	0.00664	0.00451	0.00498	0.00463	0.00068	0.00287
1062	0.00355	0.00101	0	0.00036	0.00568	0.00352	0.00385	0.00426	0.00045	0.00303
1080	0.00238	0.00071	0	0	0.0047	0.00255	0.00274	0.00386	0.0004	0.00304
1098	0.00142	0.00045	0	0	0.00372	0.00169	0.00175	0.00333	0.00035	0.00279
1116	0.00074	0.00021	0	0	0.0028	0.00102	0.00098	0.00265	0.00029	0.00229
1134	0.00038	0	0	0	0.002	0.00056	0.00046	0.00187	0.00028	0.00162
1152	0.00028	0	0	0	0.00135	0.00032	0.00027	0.00109	0.0001	0.00091
1170	0.00038	0	0	0	0.0009	0.00028	0.00021	0.00043	0	0.0003
1188	0.00056	0	0	0	0.00064	0.00025	0.00017	0	0	0
1206	0	0	0	0	0	0	0	0	0	0

## Sheet: Fig. 2b
τ (ms)	p(τ)
	Experiment	Vertical translated truncated Gaussian function fitted to experimental data
0	0	-
9	0	-
18	0	-
27	0	-
36	0	-
45	0	-
54	0	-
63	0	-
72	0	-
81	0	-
90	0	-
99	0	-
108	0	-
117	0	-
126	0	-
135	0	-
144	0	-
153	0	-
162	0	-
171	0	-
180	0	-
189	0	-
198	0	-
207	0	-
216	0	-
225	0	-
234	0	-
243	0	-
252	0	-
261	0	-
270	0	-
279	0	-
288	0	-
297	0	-
306	5e-05	-
315	0.00026	-
324	0.00055	-
333	0.00089	0.00327
342	0.00126	0.00328
351	0.00165	0.00328
360	0.00204	0.00328
369	0.00242	0.00329
378	0.0028	0.0033
387	0.00317	0.00331
396	0.00356	0.00333
405	0.00397	0.00336
414	0.00438	0.0034
423	0.0048	0.00346
432	0.00518	0.00354
441	0.0055	0.00365
450	0.00574	0.00379
459	0.00589	0.00399
468	0.00597	0.00425
477	0.00603	0.00458
486	0.00617	0.00502
495	0.00648	0.00558
504	0.00707	0.00628
513	0.00806	0.00716
522	0.0095	0.00824
531	0.01143	0.00954
540	0.01382	0.01111
549	0.01659	0.01296
558	0.01963	0.01513
567	0.02282	0.01762
576	0.02603	0.02045
585	0.02916	0.02362
594	0.03218	0.02712
603	0.03508	0.03092
612	0.03792	0.03498
621	0.04078	0.03925
630	0.04376	0.04366
639	0.04697	0.04813
648	0.05046	0.05256
657	0.05425	0.05684
666	0.05827	0.06088
675	0.06241	0.06456
684	0.06648	0.06778
693	0.07026	0.07045
702	0.0735	0.07247
711	0.07593	0.0738
720	0.07733	0.07438
729	0.07754	0.0742
738	0.07644	0.07327
747	0.07402	0.07161
756	0.07034	0.06927
765	0.06557	0.06634
774	0.05995	0.06289
783	0.05376	0.05903
792	0.04733	0.05486
801	0.04099	0.0505
810	0.03503	0.04604
819	0.0297	0.04159
828	0.02517	0.03723
837	0.02153	0.03305
846	0.01877	0.0291
855	0.01683	0.02544
864	0.01557	0.0221
873	0.01482	0.01908
882	0.01439	0.01641
891	0.0141	0.01408
900	0.01382	0.01206
909	0.01342	0.01034
918	0.01284	0.0089
927	0.01208	0.0077
936	0.01115	0.00673
945	0.0101	0.00593
954	0.00902	0.0053
963	0.00798	0.0048
972	0.00704	0.00442
981	0.00627	0.00412
990	0.0057	0.00389
999	0.00532	0.00372
1008	0.00512	0.00359
1017	0.00505	0.0035
1026	0.00504	0.00343
1035	0.00502	0.00338
1044	0.00495	0.00335
1053	0.00476	0.00332
1062	0.00444	0.00331
1071	0.00398	0.00329
1080	0.00342	0.00329
1089	0.00278	0.00328
1098	0.00213	0.00328
1107	0.00152	0.00328
1116	0.00098	-
1125	0.00055	-
1134	0.000237	-
1143	3e-05	-
1152	0	-
1161	0	-
1170	0	-
1179	0	-
1188	0	-
1197	0	-
1206	0	-
