# Supplementary material for: Generative complex networks within a dynamic memristor with intrinsic variability
Source: Nat Commun. 2023 Oct 2;14:6134. doi: 10.1038/s41467-023-41921-3 (PMC10545788; doi:10.1038/s41467-023-41921-3)
Supplement: Supplementary file 3 — Source Data [file 41467_2023_41921_MOESM3_ESM.zip › Source Data 0914/Fig. 4.xlsx]

## Sheet: Fig. 4b
	Dmax: 3	4	5	6	7	8	9	10	11	12	13	14
N: 15	0.55992	0.64104	0.71201	0.78124	0.84833	0.90522	0.95756	1.01055	1.05301	1.09494	1.12901	1.16894
20	0.58111	0.67	0.7532	0.83402	0.91306	0.98134	1.05299	1.12109	1.17915	1.23728	1.29293	1.34443
24	0.59148	0.68444	0.77291	0.85875	0.93956	1.02104	1.09593	1.16738	1.24286	1.30637	1.37369	1.43519
25	0.59473	0.68826	0.77779	0.86219	0.94686	1.0272	1.10163	1.18333	1.25494	1.31937	1.38921	1.45242
30	0.60115	0.70303	0.79338	0.88226	0.96929	1.05647	1.13905	1.21531	1.30329	1.37627	1.44879	1.52683
40	0.6167	0.71592	0.81247	0.90425	0.9981	1.08728	1.17771	1.26771	1.3537	1.43838	1.52477	1.6042
50	0.62341	0.72659	0.82009	0.9176	1.01233	1.10523	1.20483	1.29603	1.38851	1.47455	1.56647	1.65477
60	0.62717	0.73288	0.83146	0.92809	1.02606	1.12062	1.21726	1.31168	1.40147	1.49991	1.58747	1.6814
75	0.63335	0.74153	0.83861	0.93688	1.03616	1.13486	1.23211	1.32884	1.42565	1.52203	1.62054	1.71125
100	0.6415	0.74893	0.84943	0.94944	1.04824	1.1502	1.2484	1.34841	1.44808	1.54348	1.64217	1.73779

## Sheet: Fig. 4c
N	Spectral radius
	PBAONC complex (Dmin=2, Dmax=8)	AONC FC (Dmin=Dmax=N-1)	AONC regular (Dmin=Dmax=8)	PBAONC FC (Dmin=N+10, Dmax=400)	PBAONC FC (Dmin=N+200, Dmax=400)	AONC regular (Dmin=Dmax=2)
15	0.89978	1.3975	1.03314	2.71586	2.74005	0.76437
20	0.97792	1.89455	1.10123	3.64806	3.69153	0.77889
24	1.02264	2.30134	1.14091	4.37916	4.44258	0.78495
25	1.0286	2.38696	1.14643	4.55988	4.62851	0.78606
30	1.05688	2.90125	1.17904	5.45221	5.55143	0.79012
40	1.08593	3.91095	1.21598	7.17551	7.35448	0.79429
50	1.10983	4.90924	1.24202	8.82052	9.09986	0.79629
60	1.11982	5.89832	1.26174	10.3842	10.7884	0.7974
75	1.13556	7.38821	1.27934	12.5787	13.2147	0.79832
100	1.14986	9.89007	1.30869	15.8406	16.9713	0.79904
