# Supplementary material for: Generative complex networks within a dynamic memristor with intrinsic variability
Source: Nat Commun. 2023 Oct 2;14:6134. doi: 10.1038/s41467-023-41921-3 (PMC10545788; doi:10.1038/s41467-023-41921-3)
Supplement: Supplementary file 3 — Source Data [file 41467_2023_41921_MOESM3_ESM.zip › Source Data 0914/Fig. 5.xlsx]

## Sheet: Fig. 5a
	Dmax: 3	4	5	6	7	8	9	10	11	12	13	14
N: 15	1.51673	1.52431	1.72175	1.70637	1.51095	1.63984	1.70727	1.52132	1.54336	1.56686	1.5428	1.56075
20	1.65061	1.65417	1.7449	1.70446	1.83485	1.77423	1.8247	1.71605	1.8414	1.7309	1.70292	1.59632
24	1.50573	1.58652	1.65424	1.81538	1.8082	1.82158	1.85198	1.80892	1.69087	1.6232	1.59806	1.54588
25	1.62003	1.60053	1.663	1.82907	1.81619	1.89326	1.79159	1.72125	1.80248	1.59639	1.53947	1.57842
30	1.51232	1.63293	1.6432	1.70302	1.74558	1.83421	1.7787	1.62641	1.70536	1.67136	1.69319	1.59345
40	1.53067	1.73787	1.68129	1.66153	1.83561	1.73029	1.66559	1.74624	1.69823	1.71972	1.57349	1.572
50	1.50156	1.70047	1.57601	1.66654	1.73689	1.73632	1.68373	1.56615	1.64132	1.59274	1.55822	1.57748
60	1.54125	1.65339	1.56814	1.76729	1.71752	1.62026	1.59691	1.65168	1.60033	1.61775	1.53882	1.64709
75	1.59037	1.66794	1.56806	1.62102	1.71143	1.68694	1.5518	1.62415	1.52093	1.55137	1.6757	1.55314
100	1.56555	1.52228	1.61248	1.57067	1.56628	1.5402	1.53503	1.51726	1.57114	1.5551	1.55864	1.54256

## Sheet: Fig. 5b
	Dmax: 3	4	5	6	7	8	9	10	11	12	13	14
N: 15	1.30802	1.44652	1.47153	1.50355	1.43839	1.56207	1.65421	1.55972	1.31713	1.38247	1.4775	1.33783
20	1.35623	1.54075	1.5001	1.63484	1.49198	1.59411	1.65847	1.60909	1.57966	1.50442	1.55302	1.3684
24	1.36411	1.51858	1.31447	1.66489	1.57148	1.69192	1.68673	1.55489	1.52853	1.34642	1.46306	1.42644
25	1.30351	1.56792	1.45598	1.55208	1.68642	1.66407	1.64369	1.5776	1.51794	1.54548	1.39855	1.52796
30	1.34747	1.42877	1.57383	1.67557	1.65216	1.68791	1.67826	1.61256	1.43214	1.42279	1.56434	1.39805
40	1.45978	1.52929	1.59309	1.60389	1.65903	1.69656	1.64031	1.52413	1.41742	1.51105	1.42932	1.40091
50	1.31406	1.3134	1.39388	1.66179	1.6556	1.55108	1.55909	1.40664	1.59258	1.37079	1.36384	1.64234
60	1.47259	1.37971	1.51351	1.43102	1.40578	1.57811	1.61156	1.31843	1.66543	1.46559	1.43315	1.31989
75	1.40095	1.4304	1.54949	1.51011	1.53959	1.60089	1.40709	1.3879	1.44928	1.42727	1.45741	1.41163
100	1.31048	1.3679	1.34584	1.42473	1.34365	1.3638	1.30054	1.45857	1.43826	1.46198	1.38299	1.37968

## Sheet: Fig. 5c
	Dmax: 3	4	5	6	7	8	9	10	11	12	13	14
N: 15	4.81516	5.08823	5.10351	5.4783	4.90957	5.67573	5.51226	5.1225	4.83672	4.36128	4.65634	4.68829
20	5.25559	5.06026	5.68343	5.25066	5.4349	6.01091	5.32737	5.60388	5.67732	4.65068	4.76359	4.76976
24	5.28786	4.36886	5.11145	5.81383	5.18097	5.94343	5.83015	5.59869	6.13521	5.58637	5.374	5.29044
25	5.00782	5.36883	5.45726	5.45051	5.74241	6.28104	5.80421	5.37129	5.09899	5.55992	5.44378	4.87452
30	4.85151	5.52058	4.31187	5.71981	5.78295	6.23429	5.66137	5.3887	5.81216	5.20371	5.15652	5.18946
40	5.48647	4.77154	4.87624	5.15556	5.53255	5.33978	5.28118	5.20934	5.22507	5.43537	4.87172	4.61427
50	4.67218	4.972	4.45264	5.69123	5.50713	4.94701	5.0686	4.89382	4.70247	4.87007	4.34298	4.56965
60	4.09516	4.57129	4.58769	5.02455	4.60848	4.70232	4.88129	4.94459	5.13515	4.25065	4.53124	4.1114
75	4.50752	4.39064	4.3239	4.10803	4.56309	5.10578	4.48024	4.9844	4.28974	4.76481	4.39799	4.12545
100	4.81327	4.46396	4.47304	4.49772	4.53685	4.76448	4.33957	5.28914	4.26836	4.02324	4.32987	4.07401

## Sheet: Fig. 5d
	Dmax: 3	4	5	6	7	8	9	10	11	12	13	14
N: 15	4.15585	4.35824	4.61422	4.44485	4.74604	5.30383	5.57825	4.75167	4.75888	4.66007	4.39211	3.94043
20	5.07396	5.66867	5.52292	4.83586	5.10768	5.89692	5.55183	5.85583	5.60405	5.42554	4.39022	4.82939
24	4.98483	4.30131	5.15093	5.87919	5.61586	5.79688	5.84319	5.84289	5.0585	5.45459	5.50291	4.61209
25	5.46454	4.82782	5.15038	5.04641	5.16424	5.83534	5.8718	5.67912	5.29765	5.10379	5.40232	5.10887
30	4.66761	4.97984	4.97142	5.3099	5.18769	5.77356	5.53315	5.76345	4.88522	5.00005	5.26942	4.83737
40	4.97229	5.68458	4.97488	5.28427	5.53959	5.44551	4.80451	5.03228	5.43122	5.62657	4.0046	4.34674
50	4.055	4.7756	4.3789	5.64706	4.62526	4.97944	5.62984	4.40055	4.63676	4.45186	4.09217	3.84392
60	4.59837	5.13135	4.7424	5.48019	5.39138	4.48454	4.20253	4.01925	4.91488	3.88491	3.81788	3.89796
75	4.57984	3.84877	5.29481	4.29227	4.85659	4.74182	4.34307	4.81913	4.36734	4.08115	4.85496	4.31263
100	4.22954	3.88755	4.18207	4.41724	4.47938	4.22334	4.25277	4.5728	3.9752	3.85275	4.05678	3.89075

## Sheet: Fig. 5e
N	MCSTM
	Single (complex)	Single (FC)	Homogeneous set (complex)	Homogeneous set (FC)	Mixed set 1 (complex)	Mixed set 2 (complex)	Mixed set 3 (complex)	Mixed set 4 (complex)
15	1.63984	1.03083	5.67573	3.53566
20	1.77423	1.08217	6.01091	3.74009	7.06512
24	1.82158	1.14734	5.94343	3.87789		7.38376
25	1.89326	1.15001	6.28104	3.83606			7.32546
30	1.83421	1.18682	6.23429	4.03034				7.26169
40	1.73029	1.19286	5.33978	4.19507
50	1.73632	1.20992	4.94701	4.17169
60	1.62026	1.23696	4.70232	4.03936
75	1.68694	1.24363	5.10578	4.15998
100	1.5402	1.24845	4.76448	4.02411

## Sheet: Fig. 5f
N	MCSTM
	Single (complex)	Single (FC)	Homogeneous set (complex)	Homogeneous set (FC)	Mixed set 1 (complex)	Mixed set 2 (complex)	Mixed set 3 (complex)	Mixed set 4 (complex)
15	1.56207	1.03083	5.30383	3.22611
20	1.59411	1.12138	5.89692	3.34923	7.02655
24	1.69192	1.13123	5.79688	3.63936		7.24884
25	1.66407	1.13297	5.83534	3.8339			7.29604
30	1.68791	1.13949	5.77356	3.89611				7.00467
40	1.69656	1.17837	5.44551	3.85308
50	1.55108	1.18842	4.97944	3.93971
60	1.57811	1.19278	4.48454	3.95966
75	1.60089	1.19479	4.74182	3.99799
100	1.3638	1.25627	4.22334	3.97347

## Sheet: Fig. 5g
	Time step: 1	2	3	4	5	6	7	8	9	10	11	12	13	14	15	16	17	18	19	20	21	22	23	24	25	26	27	28	29	30	31	32	33	34	35	36
Channel number: 1	0.000906988	0.00299	0.00578	0.00873	0.0115	0.01418	0.01631	0.02414	0.04256	0.07629	0.11567	0.15233	0.18444	0.2094	0.2272	0.24272	0.2558	0.26446	0.27024	0.27563	0.27437	0.27147	0.27136	0.27357	0.26362	0.23829	0.20688	0.1749	0.14528	0.11961	0.09813	0.08043	0.06623	0.05492	0.04598	0.03901
2	0.000691336	0.0023	0.00451	0.00672	0.00867	0.01049	0.01189	0.01768	0.03203	0.06537	0.10099	0.13146	0.15555	0.17722	0.19393	0.2056	0.21325	0.21704	0.21994	0.22142	0.2202	0.21852	0.22201	0.22848	0.22335	0.20355	0.17758	0.15074	0.12558	0.1036	0.08496	0.06944	0.05683	0.04658	0.03839	0.03206
3	0.000618711	0.00225	0.00428	0.0065	0.00846	0.01016	0.01143	0.01644	0.03042	0.06062	0.09661	0.12933	0.15523	0.17828	0.19723	0.2119	0.22318	0.23107	0.23735	0.23933	0.23674	0.23257	0.23379	0.2424	0.24012	0.22054	0.19339	0.16462	0.13727	0.11312	0.09261	0.07559	0.06164	0.05029	0.04121	0.03424
4	0.000468101	0.00202	0.00396	0.00596	0.0078	0.00962	0.01103	0.01573	0.02884	0.06182	0.09836	0.13116	0.15745	0.17842	0.19601	0.21275	0.22978	0.24638	0.25993	0.26956	0.27117	0.26943	0.26995	0.28162	0.28124	0.25938	0.228	0.19433	0.16219	0.13376	0.10937	0.08894	0.07212	0.05842	0.04759	0.03909
5	0.000483081	0.00201	0.00378	0.00539	0.00716	0.00898	0.01036	0.01419	0.02634	0.06016	0.10142	0.14246	0.18164	0.2132	0.23737	0.25737	0.27523	0.29098	0.30304	0.31044	0.31303	0.3117	0.31164	0.31942	0.31397	0.28717	0.25113	0.2133	0.17764	0.14631	0.11926	0.09647	0.07765	0.06254	0.05071	0.04142
6	0.00056735	0.00221	0.00424	0.00604	0.00771	0.00945	0.01061	0.01403	0.02508	0.06395	0.11228	0.15521	0.1895	0.21997	0.24614	0.27221	0.2972	0.32135	0.34456	0.36616	0.37391	0.3665	0.35656	0.34649	0.32525	0.28966	0.24911	0.20931	0.17296	0.14137	0.11459	0.09229	0.07405	0.05951	0.04828	0.03955
7	0.000521859	0.0022	0.00436	0.00641	0.0082	0.01	0.01139	0.01522	0.02756	0.0586	0.10684	0.1525	0.19056	0.2239	0.25664	0.2918	0.32712	0.35706	0.38167	0.39342	0.38839	0.36983	0.3512	0.3316	0.3038	0.26679	0.22726	0.1896	0.15578	0.12697	0.10299	0.08328	0.06721	0.05436	0.04434	0.03653
8	0.000483068	0.00205	0.00407	0.00605	0.0079	0.00956	0.01095	0.0146	0.02652	0.05308	0.09395	0.14277	0.18674	0.22389	0.25307	0.27869	0.29865	0.31414	0.32456	0.32955	0.32336	0.30918	0.28904	0.26807	0.24207	0.21115	0.17945	0.14966	0.12321	0.10084	0.08213	0.06687	0.05453	0.04461	0.03671	0.0306
9	0.000658119	0.00215	0.00393	0.00569	0.00751	0.00939	0.01087	0.01428	0.02522	0.0462	0.08273	0.13173	0.17847	0.21529	0.23894	0.25491	0.26467	0.26948	0.2705	0.26864	0.26477	0.25973	0.24988	0.23508	0.21292	0.1859	0.15844	0.13261	0.10952	0.09011	0.07406	0.06069	0.04995	0.04145	0.03462	0.02912
10	0.00088189	0.00287	0.00498	0.0072	0.00946	0.01131	0.01244	0.01489	0.02362	0.04361	0.0728	0.10734	0.13631	0.15612	0.16784	0.17538	0.18053	0.1848	0.18683	0.18845	0.18918	0.1871	0.18388	0.17883	0.16709	0.14985	0.13048	0.11103	0.09298	0.07781	0.06514	0.05432	0.04547	0.03822	0.03233	0.02777
11	0.000913355	0.00332	0.00577	0.00843	0.01101	0.01314	0.01448	0.01654	0.02528	0.04487	0.07067	0.0949	0.11549	0.12917	0.13816	0.14499	0.14994	0.15306	0.15459	0.15747	0.1579	0.15713	0.1574	0.15594	0.14692	0.13343	0.11788	0.1017	0.08626	0.07337	0.06223	0.05226	0.0439	0.03724	0.0318	0.02773
12	0.000736634	0.00285	0.00505	0.0073	0.00951	0.01124	0.01236	0.01468	0.02557	0.04827	0.07385	0.09626	0.11397	0.12609	0.13341	0.13672	0.13726	0.13594	0.13635	0.13817	0.13981	0.1416	0.14116	0.14147	0.13618	0.12628	0.11368	0.09963	0.0857	0.0741	0.06391	0.05475	0.04648	0.03974	0.0341	0.02973
13	0.00055484	0.00239	0.00433	0.00627	0.00803	0.00963	0.011	0.01325	0.02542	0.04897	0.07373	0.09602	0.1105	0.11966	0.12467	0.12663	0.12715	0.12643	0.12557	0.12544	0.12738	0.13028	0.13388	0.14035	0.1404	0.13315	0.12214	0.10868	0.09473	0.0832	0.07281	0.06304	0.0541	0.0465	0.0399	0.03437
14	0.00051227	0.00203	0.0038	0.00571	0.00755	0.00927	0.01107	0.01321	0.02912	0.05891	0.08745	0.10889	0.12077	0.12652	0.12772	0.12644	0.12488	0.12397	0.12439	0.12558	0.12709	0.12918	0.13763	0.15384	0.1626	0.15954	0.15034	0.13628	0.12032	0.10651	0.09344	0.0806	0.06913	0.05919	0.05037	0.04313
15	0.000606559	0.00197	0.00347	0.00529	0.00718	0.00895	0.01124	0.01418	0.03391	0.07087	0.1049	0.13088	0.15034	0.16113	0.16534	0.16566	0.1638	0.16162	0.15984	0.16115	0.16014	0.16184	0.17515	0.20062	0.21682	0.21555	0.20431	0.18596	0.1644	0.14532	0.12697	0.10887	0.09304	0.07919	0.06674	0.05664
16	0.000664827	0.0021	0.00365	0.00536	0.00728	0.0091	0.0118	0.0151	0.03612	0.07995	0.11845	0.14948	0.1725	0.18787	0.19694	0.20057	0.20181	0.20065	0.20164	0.20548	0.21049	0.21688	0.22676	0.23773	0.24078	0.23585	0.22414	0.20597	0.18317	0.16248	0.14305	0.12346	0.1059	0.09019	0.07595	0.06401
17	0.00103	0.00285	0.00475	0.00668	0.00858	0.01051	0.01254	0.01556	0.03593	0.07799	0.11866	0.15593	0.18312	0.20076	0.21061	0.21552	0.21734	0.21914	0.22034	0.22328	0.23234	0.24836	0.26605	0.2738	0.27368	0.27241	0.26219	0.24217	0.21546	0.19046	0.16798	0.1453	0.1243	0.10538	0.08846	0.0737
18	0.00127	0.00349	0.00571	0.00772	0.00952	0.01131	0.01259	0.01585	0.04	0.08388	0.1308	0.16619	0.19384	0.21198	0.22328	0.2308	0.23541	0.23923	0.24506	0.25814	0.26849	0.29025	0.31445	0.32218	0.31918	0.31249	0.29462	0.26896	0.2376	0.20961	0.18512	0.16064	0.13758	0.11673	0.09804	0.0815
19	0.00224	0.00502	0.00743	0.00916	0.01065	0.01187	0.0125	0.01619	0.05348	0.12168	0.18804	0.236	0.2676	0.28743	0.29997	0.30864	0.31407	0.31756	0.32269	0.33103	0.34339	0.35803	0.36292	0.34961	0.32447	0.29334	0.26388	0.2356	0.20545	0.1815	0.16207	0.14301	0.12435	0.1072	0.0916	0.07735
20	0.0029	0.00658	0.0094	0.01133	0.01259	0.01346	0.01379	0.01704	0.06455	0.14327	0.23623	0.30063	0.33806	0.3582	0.36735	0.36919	0.36631	0.35948	0.35112	0.34932	0.37038	0.40048	0.42077	0.4169	0.38914	0.34932	0.31137	0.2772	0.24179	0.21216	0.18764	0.16363	0.14111	0.12114	0.10363	0.08797
21	0.00314	0.00801	0.01156	0.01398	0.01545	0.01636	0.01652	0.01797	0.0733	0.18415	0.29576	0.3665	0.39853	0.40508	0.396	0.37826	0.35733	0.33595	0.32035	0.33219	0.38904	0.46427	0.51739	0.52423	0.49137	0.4379	0.38133	0.33146	0.28393	0.24434	0.21236	0.18265	0.15595	0.13289	0.11305	0.09556
22	0.00138	0.00474	0.00815	0.01069	0.01279	0.01464	0.01584	0.01704	0.06076	0.17194	0.27084	0.34886	0.38972	0.39927	0.39058	0.37487	0.35736	0.34264	0.33697	0.35858	0.40969	0.46045	0.47461	0.4511	0.40589	0.35156	0.3	0.25686	0.219	0.1887	0.16485	0.14303	0.12356	0.10603	0.09042	0.07649
23	0.000508038	0.00282	0.00568	0.00798	0.01042	0.01278	0.01492	0.01662	0.04266	0.1078	0.19077	0.27565	0.33235	0.36337	0.37865	0.38538	0.38836	0.39178	0.3998	0.41139	0.41954	0.41287	0.38637	0.34822	0.30432	0.25895	0.21823	0.18332	0.15414	0.13178	0.11377	0.09791	0.08445	0.0728	0.06226	0.05303
24	0.000356603	0.00222	0.0045	0.00647	0.00894	0.01131	0.01331	0.01547	0.03763	0.09529	0.16324	0.22654	0.28065	0.32874	0.36855	0.4037	0.43734	0.47295	0.51431	0.55435	0.58486	0.58775	0.55594	0.50162	0.43664	0.36959	0.30724	0.2528	0.2063	0.17039	0.14103	0.11624	0.09587	0.07962	0.06629	0.05519
25	0.000406668	0.00188	0.00381	0.00552	0.0078	0.00985	0.01133	0.01355	0.032	0.08687	0.14962	0.22634	0.31731	0.40501	0.47862	0.5361	0.58658	0.63669	0.69245	0.74782	0.77261	0.74975	0.6873	0.60405	0.51466	0.42905	0.35209	0.28642	0.23075	0.18818	0.15434	0.12631	0.10327	0.08451	0.0694	0.05729
26	0.000355055	0.00186	0.0035	0.00496	0.00681	0.00858	0.00989	0.01183	0.02029	0.05327	0.12341	0.22604	0.33518	0.42402	0.48474	0.52009	0.54305	0.55779	0.56612	0.56698	0.54622	0.5086	0.46057	0.4046	0.34567	0.28968	0.23902	0.19567	0.15869	0.13081	0.10899	0.0908	0.0754	0.06261	0.05223	0.04389
27	0.000322138	0.00177	0.00338	0.00515	0.00691	0.00856	0.00982	0.01143	0.01542	0.0414	0.0918	0.1515	0.20163	0.24455	0.28247	0.31855	0.34995	0.37585	0.395	0.40421	0.40734	0.40351	0.38669	0.35335	0.3103	0.26517	0.22197	0.1835	0.15002	0.12242	0.10033	0.08245	0.06795	0.05639	0.04695	0.03903
28	0.000438969	0.00181	0.00333	0.00499	0.00676	0.00838	0.00978	0.01168	0.01766	0.03842	0.07129	0.11065	0.16016	0.22306	0.29457	0.37054	0.44177	0.50417	0.55461	0.57907	0.58332	0.56679	0.52413	0.46396	0.39801	0.33411	0.27603	0.22543	0.18234	0.14648	0.11758	0.09436	0.0757	0.0613	0.04994	0.04071
29	0.000579322	0.00206	0.00371	0.00521	0.00663	0.00776	0.00895	0.01088	0.01961	0.04193	0.08074	0.12729	0.18764	0.25989	0.33622	0.40698	0.46807	0.5136	0.5381	0.53791	0.51306	0.46966	0.41372	0.35498	0.29937	0.24972	0.20619	0.16836	0.13628	0.10957	0.08774	0.07039	0.05661	0.04572	0.03729	0.03066
30	0.000547747	0.00188	0.00374	0.0056	0.00699	0.00781	0.00863	0.01001	0.02122	0.04785	0.08511	0.12111	0.15497	0.18724	0.21651	0.2407	0.25896	0.27107	0.27699	0.2767	0.26915	0.25238	0.22907	0.20459	0.18066	0.15781	0.13559	0.11422	0.09468	0.07783	0.06359	0.05202	0.04266	0.03492	0.02867	0.0238
31	0.00050283	0.00174	0.00377	0.00607	0.00764	0.00837	0.00896	0.00991	0.01926	0.04526	0.08075	0.11993	0.16064	0.2005	0.23876	0.27524	0.30711	0.33305	0.35363	0.36519	0.36278	0.3445	0.31563	0.28169	0.24589	0.2103	0.17671	0.14594	0.11882	0.09606	0.07738	0.06232	0.05019	0.04049	0.03274	0.02686
32	0.000456277	0.00139	0.00278	0.00483	0.00638	0.00723	0.00787	0.00885	0.01469	0.03959	0.08407	0.14206	0.2048	0.26745	0.32691	0.37905	0.42175	0.45043	0.4649	0.46373	0.44227	0.40739	0.3661	0.32239	0.27787	0.23507	0.19631	0.1614	0.13107	0.10568	0.08498	0.06827	0.0549	0.04445	0.0361	0.02974
33	0.000383158	0.00118	0.00272	0.00496	0.00658	0.00767	0.00868	0.00962	0.01458	0.04135	0.08269	0.12841	0.16976	0.20511	0.23475	0.25704	0.27223	0.27995	0.28134	0.27825	0.27247	0.26349	0.25191	0.23771	0.21793	0.19412	0.16905	0.14343	0.11938	0.09821	0.08027	0.06535	0.05298	0.0433	0.03544	0.0294
34	0.000414768	0.00125	0.0029	0.00509	0.00686	0.00805	0.00914	0.01003	0.01373	0.038	0.07293	0.11022	0.14707	0.18087	0.21077	0.23802	0.26147	0.28336	0.30411	0.32389	0.34226	0.35305	0.35261	0.34014	0.31469	0.27992	0.24167	0.20345	0.16821	0.13732	0.1112	0.08958	0.07188	0.05773	0.04641	0.03763
35	0.000464868	0.00136	0.00266	0.00413	0.00576	0.00697	0.00798	0.00882	0.01182	0.03256	0.0784	0.14093	0.2117	0.28346	0.35111	0.41479	0.47123	0.52088	0.56522	0.6012	0.62331	0.62227	0.59358	0.54346	0.47907	0.40928	0.34191	0.28093	0.22806	0.18352	0.14665	0.11672	0.09275	0.0735	0.05821	0.04621
36	0.000393651	0.0014	0.0026	0.00376	0.00506	0.00618	0.0072	0.00812	0.01076	0.03673	0.1014	0.1997	0.31448	0.43023	0.53683	0.62977	0.70756	0.7674	0.80589	0.82081	0.79707	0.73955	0.66193	0.57578	0.48798	0.40458	0.33077	0.26761	0.21474	0.17145	0.13641	0.1084	0.08623	0.06845	0.05432	0.0431
37	0.000371239	0.00149	0.00268	0.00377	0.00444	0.00499	0.00549	0.00625	0.00886	0.03757	0.09327	0.16712	0.24098	0.30443	0.3545	0.38651	0.40526	0.4107	0.39983	0.37831	0.35005	0.32097	0.29462	0.2683	0.23749	0.20339	0.17082	0.14121	0.11536	0.09364	0.07588	0.06178	0.05075	0.0417	0.03421	0.02798
38	0.000441698	0.00179	0.00294	0.00395	0.0046	0.00517	0.00559	0.00649	0.00977	0.03402	0.06744	0.09594	0.11801	0.13467	0.14725	0.15785	0.16651	0.17436	0.18222	0.1906	0.20292	0.21742	0.23173	0.23809	0.22976	0.20796	0.18107	0.15339	0.12733	0.10428	0.08481	0.06895	0.05638	0.0462	0.03793	0.03116
39	0.00046631	0.00162	0.00276	0.00399	0.00494	0.00562	0.00617	0.00725	0.01247	0.03378	0.0736	0.11895	0.16227	0.20116	0.23459	0.26403	0.28847	0.30849	0.32663	0.34114	0.35426	0.3647	0.3693	0.36018	0.33472	0.29634	0.25412	0.21293	0.1753	0.14251	0.11496	0.09228	0.07419	0.05996	0.0486	0.03947
40	0.000466635	0.00159	0.00297	0.0046	0.00598	0.00685	0.00762	0.00885	0.01729	0.04084	0.09617	0.16991	0.24376	0.30784	0.35963	0.39987	0.42974	0.4479	0.45651	0.45538	0.44201	0.41787	0.38574	0.34708	0.30317	0.25779	0.21504	0.17709	0.14427	0.11648	0.09362	0.07528	0.06098	0.04987	0.04115	0.03419
41	0.000379408	0.00139	0.0026	0.00418	0.00569	0.00664	0.0073	0.00861	0.02082	0.04608	0.09375	0.15364	0.20445	0.24077	0.26401	0.27519	0.27841	0.27494	0.26665	0.25714	0.24803	0.23952	0.23	0.21771	0.19918	0.17597	0.1516	0.12788	0.10633	0.08747	0.07145	0.05842	0.04833	0.04018	0.03369	0.02849
42	0.000217893	0.000942728	0.0018	0.00281	0.00365	0.0043	0.00478	0.00601	0.01912	0.04656	0.07724	0.10346	0.12521	0.14224	0.1557	0.16711	0.17682	0.1865	0.1973	0.21058	0.22909	0.24986	0.26772	0.27675	0.26933	0.24757	0.21861	0.18682	0.15619	0.12853	0.10473	0.08487	0.06865	0.05544	0.04496	0.03644
43	8.59692e-05	0.000516415	0.00117	0.0019	0.00251	0.0031	0.00357	0.00486	0.01497	0.04444	0.08787	0.13182	0.17378	0.2131	0.24901	0.28248	0.31215	0.34033	0.36966	0.40103	0.4408	0.48391	0.51745	0.52884	0.50776	0.45991	0.40048	0.33909	0.28089	0.2289	0.18437	0.14725	0.11701	0.09258	0.07329	0.05794
44	0.000131166	0.000480049	0.000980679	0.00164	0.00222	0.00277	0.00326	0.00477	0.01446	0.0547	0.13159	0.21944	0.30929	0.3946	0.47181	0.54212	0.60386	0.65928	0.71312	0.76755	0.82437	0.8718	0.88119	0.84197	0.76544	0.66777	0.56646	0.47062	0.38429	0.30947	0.24648	0.19477	0.15319	0.11995	0.09386	0.0734
45	0.00019392	0.000634557	0.00118	0.0019	0.00254	0.00311	0.00362	0.00535	0.01799	0.07097	0.19059	0.33295	0.47323	0.59833	0.7042	0.79136	0.86176	0.91744	0.96028	0.99278	1	0.96659	0.88683	0.7824	0.67059	0.56221	0.46457	0.37965	0.3064	0.24472	0.19367	0.1524	0.11955	0.09363	0.07331	0.0574
46	0.000217305	0.000634279	0.00114	0.00179	0.00229	0.00276	0.00313	0.00488	0.01675	0.06893	0.17688	0.2859	0.36848	0.42272	0.45459	0.46617	0.46491	0.45358	0.43077	0.4012	0.36168	0.31909	0.28189	0.25236	0.2243	0.19643	0.17159	0.14876	0.12603	0.10519	0.0864	0.07014	0.05662	0.04564	0.03676	0.02972
47	0.000215386	0.000621192	0.00104	0.00168	0.0021	0.00238	0.0026	0.00398	0.01328	0.04322	0.07129	0.08827	0.09754	0.10202	0.10364	0.1039	0.10344	0.10298	0.10287	0.10333	0.10622	0.11282	0.12678	0.14711	0.16025	0.1615	0.15685	0.14547	0.12904	0.11144	0.09393	0.07755	0.06334	0.05136	0.04138	0.03332
48	0.000180217	0.000518408	0.000909515	0.0014	0.00177	0.00208	0.00241	0.00408	0.01561	0.04192	0.06737	0.08892	0.10713	0.1221	0.13392	0.14377	0.15186	0.15923	0.1664	0.1734	0.18465	0.20308	0.23302	0.27263	0.29912	0.29974	0.28553	0.25848	0.22532	0.19067	0.1578	0.12842	0.10341	0.0826	0.06545	0.05157
49	0.00015063	0.000490636	0.000985557	0.00146	0.00183	0.00221	0.00259	0.00471	0.02219	0.06123	0.10552	0.14734	0.18494	0.21686	0.24226	0.26288	0.27951	0.29366	0.30634	0.31738	0.33103	0.35055	0.37808	0.40967	0.42523	0.4103	0.37677	0.33241	0.28436	0.23709	0.19393	0.15636	0.1247	0.09866	0.07755	0.06061
50	0.00016678	0.000599832	0.00125	0.00185	0.00228	0.00277	0.00327	0.00571	0.03089	0.08476	0.1499	0.20767	0.25365	0.28731	0.30979	0.32358	0.3321	0.33668	0.33759	0.33537	0.32979	0.32264	0.3126	0.29706	0.27485	0.24613	0.21526	0.18588	0.15794	0.13117	0.10704	0.08625	0.06879	0.05454	0.04304	0.03381
51	0.000198375	0.000662175	0.0012	0.00176	0.00216	0.00254	0.00291	0.00568	0.03376	0.08411	0.13206	0.16368	0.18037	0.18596	0.18441	0.17822	0.16991	0.16068	0.15066	0.1406	0.13053	0.12111	0.11315	0.10687	0.10037	0.09381	0.08807	0.08416	0.07847	0.06966	0.05977	0.05013	0.04132	0.0337	0.0273	0.02198
52	0.000214044	0.000711935	0.00123	0.00169	0.00201	0.00227	0.00242	0.00548	0.0275	0.05856	0.08091	0.09519	0.10389	0.10889	0.11138	0.11231	0.11203	0.11126	0.11034	0.10965	0.1101	0.11179	0.1151	0.11969	0.12174	0.12154	0.12078	0.12027	0.114	0.1026	0.08903	0.0752	0.06222	0.05083	0.04117	0.03315
53	0.000142613	0.000554775	0.00118	0.00161	0.002	0.00232	0.00252	0.00561	0.02431	0.05343	0.08208	0.10824	0.13109	0.14974	0.16429	0.1756	0.18374	0.18985	0.19477	0.19908	0.20479	0.2122	0.22174	0.23282	0.23837	0.23808	0.23482	0.2273	0.20878	0.18473	0.15838	0.13252	0.10882	0.08822	0.07083	0.05655
54	5.98303e-05	0.000383744	0.000897655	0.00124	0.00162	0.00192	0.00214	0.00537	0.02898	0.07427	0.12815	0.18242	0.23242	0.27536	0.31007	0.33747	0.35791	0.37313	0.38511	0.39484	0.40542	0.41742	0.43028	0.44249	0.44448	0.43058	0.40531	0.37218	0.33045	0.2851	0.23963	0.19741	0.16011	0.12836	0.10193	0.08049
55	5.75522e-05	0.000260963	0.00055689	0.000775057	0.00101	0.00118	0.00136	0.00467	0.0398	0.11173	0.20284	0.29602	0.38031	0.45024	0.50453	0.54473	0.57292	0.59129	0.60254	0.60795	0.60696	0.59867	0.58077	0.55316	0.5162	0.46716	0.41248	0.35817	0.30609	0.25683	0.21118	0.17092	0.13669	0.10832	0.08519	0.06664
56	7.2995e-05	0.000274351	0.000522235	0.000766904	0.00101	0.0012	0.00133	0.00533	0.04236	0.11392	0.19851	0.27375	0.32956	0.36564	0.38563	0.39258	0.39118	0.38374	0.37113	0.3549	0.33273	0.30541	0.27475	0.24353	0.21438	0.18835	0.16589	0.14815	0.13414	0.11973	0.10323	0.0866	0.07128	0.05789	0.04658	0.03718
57	7.10426e-05	0.000323232	0.00063909	0.00098041	0.00134	0.00164	0.00186	0.0076	0.0312	0.06168	0.08512	0.09861	0.10436	0.10491	0.10244	0.09835	0.09348	0.08855	0.08369	0.07928	0.07547	0.07241	0.07065	0.07034	0.07115	0.07389	0.07864	0.08688	0.09669	0.10062	0.09552	0.0854	0.07354	0.06177	0.0511	0.04175
58	5.14277e-05	0.000297223	0.000596713	0.000911973	0.00121	0.00145	0.00164	0.01068	0.03408	0.05522	0.07053	0.08099	0.08823	0.09326	0.09668	0.09908	0.10037	0.10104	0.10139	0.10182	0.10323	0.10576	0.11012	0.11617	0.12269	0.13151	0.14312	0.16085	0.18202	0.19241	0.18444	0.16578	0.14312	0.1202	0.09908	0.08053
59	4.65449e-05	0.000267387	0.000465504	0.000682533	0.000853411	0.000938507	0.00107	0.01415	0.04981	0.08576	0.1179	0.14479	0.16693	0.18449	0.19788	0.20805	0.21495	0.2195	0.22258	0.22497	0.22877	0.2345	0.24345	0.25538	0.26752	0.28321	0.30304	0.33253	0.36823	0.38651	0.37024	0.33259	0.28684	0.24046	0.19749	0.15977
60	5.03174e-05	0.000246886	0.000412988	0.000611671	0.000804784	0.000934926	0.00115	0.01593	0.07276	0.13992	0.20648	0.26626	0.317	0.35796	0.38951	0.41337	0.42989	0.44062	0.44753	0.45191	0.45709	0.46444	0.47558	0.49039	0.50502	0.5237	0.54532	0.5713	0.59713	0.60135	0.56434	0.50071	0.42805	0.35653	0.29132	0.23461
61	3.87962e-05	0.000239764	0.000433584	0.000597344	0.000783503	0.000945754	0.00117	0.0118	0.07803	0.17393	0.27373	0.36308	0.43659	0.49379	0.53598	0.56586	0.58503	0.59551	0.59958	0.59906	0.59633	0.59279	0.58985	0.58739	0.58409	0.58259	0.57929	0.56619	0.54131	0.50345	0.44918	0.38574	0.3223	0.26395	0.21296	0.16979
62	1.79701e-05	0.000141775	0.000294702	0.000423509	0.000538445	0.000627279	0.000718092	0.00503	0.04809	0.1223	0.19667	0.25659	0.29976	0.32812	0.34486	0.35272	0.35387	0.35016	0.3424	0.33201	0.31887	0.30332	0.28607	0.26747	0.24897	0.2314	0.21247	0.18964	0.16525	0.14085	0.11734	0.09596	0.07733	0.06164	0.04873	0.03831
63	1.18061e-05	4.32228e-05	0.000108167	0.000195729	0.000263257	0.000318898	0.000382223	0.00175	0.01313	0.02995	0.04301	0.05087	0.0546	0.0555	0.05466	0.05272	0.05021	0.04739	0.04444	0.0415	0.03859	0.03582	0.03326	0.03093	0.02887	0.02705	0.02522	0.02307	0.02071	0.01814	0.01548	0.01295	0.01065	0.00867	0.007	0.00571
64	7.78141e-06	3.88645e-05	8.25722e-05	0.000148341	0.000201903	0.000254247	0.000295392	0.000714856	0.0027	0.00529	0.00742	0.00882	0.00959	0.00992	0.00995	0.00977	0.00947	0.00909	0.00867	0.00824	0.00781	0.00742	0.00708	0.00677	0.0065	0.00627	0.00603	0.0057	0.00529	0.00476	0.00418	0.00358	0.00303	0.00256	0.00216	0.00185

## Sheet: Fig. 5h
	Correct output digit: 0	1	2	3	4	5	6	7	8	9
Predicted output digit: 0	1	0	0	0	0	0	0	0	0	0
1	0	1	0	0	0	0	0	0	0	0.02
2	0	0	0.99	0	0	0	0	0	0	0
3	0	0	0	1	0	0	0	0	0	0
4	0	0	0	0	1	0	0	0	0	0
5	0	0	0	0	0	1	0	0	0	0
6	0	0	0	0	0	0	1	0	0	0
7	0	0	0	0	0	0	0	1	0	0
8	0	0	0	0	0	0	0	0	0.98	0
9	0	0	0.01	0	0	0	0	0	0.02	0.98
